# Supplementary material for: High-performance photocatalytic nonoxidative conversion of methane to ethane and hydrogen by heteroatoms-engineered TiO2
Source: Nat Commun. 2022 May 19;13:2806. doi: 10.1038/s41467-022-30532-z (PMC9119979; doi:10.1038/s41467-022-30532-z)
Supplement: Supplementary file 2 — Source Data [file 41467_2022_30532_MOESM2_ESM.xlsx]

## Sheet: Fig. 1b
Pd1/TiO2 total			PdO4
-24.853	0	0	-24.853	0	0
-24.803	0	0	-24.803	0	0
-24.753	0	0	-24.753	0	0
-24.703	0	0	-24.703	0	0
-24.653	0	0	-24.653	0	0
-24.603	0	0	-24.603	0	0
-24.553	0	0	-24.553	0	0
-24.503	0	0	-24.503	0	0
-24.453	0	0	-24.453	0	0
-24.403	0	0	-24.403	0	0
-24.353	0	0	-24.353	0	0
-24.303	0	0	-24.303	0	0
-24.253	0	0	-24.253	0	0
-24.203	0	0	-24.203	0	0
-24.153	0	0	-24.153	0	0
-24.103	0	0	-24.103	0	0
-24.053	0	0	-24.053	0	0
-24.003	0	0	-24.003	0	0
-23.953	0	0	-23.953	0	0
-23.903	0	0	-23.903	0	0
-23.853	0	0	-23.853	0	0
-23.803	0	0	-23.803	0	0
-23.753	0	0	-23.753	0	0
-23.703	0	0	-23.703	0	0
-23.653	0	0	-23.653	0	0
-23.603	0	0	-23.603	0	0
-23.553	0	0	-23.553	0	0
-23.503	0	0	-23.503	0	0
-23.453	0	0	-23.453	0	0
-23.403	0	0	-23.403	0	0
-23.353	0	0	-23.353	0	0
-23.303	0	0	-23.303	0	0
-23.253	0	0	-23.253	0	0
-23.203	0	0	-23.203	0	0
-23.153	0	0	-23.153	0	0
-23.103	0	0	-23.103	0	0
-23.053	0	0	-23.053	0	0
-23.003	4.241e-15	-2.12e-15	-23.003	2.074e-16	-9.452e-17
-22.953	1.833e-10	-1.09e-10	-22.953	8.965e-12	-4.86e-12
-22.903	1.119e-06	-7.383e-07	-22.903	5.473e-08	-3.292e-08
-22.853	0.0009818	-0.0007178	-22.853	4.802e-05	-3.2e-05
-22.803	0.1283	-0.1037	-22.803	0.00627	-0.00462
-22.753	2.653	-2.361	-22.753	0.1297	-0.1053
-22.703	9.445	-9.213	-22.703	0.4619	-0.4109
-22.653	6.192	-6.607	-22.653	0.3041	-0.2962
-22.603	2.231	-2.338	-22.603	0.1495	-0.1564
-22.553	8.187	-8.105	-22.553	0.6214	-0.644
-22.503	10.83	-9.706	-22.503	0.9094	-0.8254
-22.453	18.49	-15.83	-22.453	1.79	-1.613
-22.403	24.46	-25.16	-22.403	1.831	-2.134
-22.353	19.42	-22.33	-22.353	0.5989	-0.8431
-22.303	34.36	-35.58	-22.303	0.5824	-0.6137
-22.253	36.91	-37.78	-22.253	0.5975	-0.5268
-22.203	38.3	-40.74	-22.203	0.3165	-0.3135
-22.153	32.47	-29.65	-22.153	0.9113	-0.7624
-22.103	15.81	-13.21	-22.103	3.025	-2.783
-22.053	15.62	-13.29	-22.053	2.354	-2.448
-22.003	26.38	-24.79	-22.003	0.92	-0.9227
-21.953	46.06	-47.28	-21.953	1.572	-1.626
-21.903	70.94	-71.77	-21.903	2.069	-1.788
-21.853	76.41	-72.15	-21.853	5.652	-5.081
-21.803	44.31	-47.79	-21.803	4.231	-4.995
-21.753	25.6	-31.57	-21.753	0.6082	-0.9542
-21.703	51.39	-53.03	-21.703	0.136	-0.1808
-21.653	41.72	-38.21	-21.653	0.1275	-0.1249
-21.603	28.67	-26.68	-21.603	0.09288	-0.07728
-21.553	51.21	-50.67	-21.553	0.2827	-0.1852
-21.503	83.05	-82.79	-21.503	0.7659	-0.5212
-21.453	97.85	-98.99	-21.453	1.315	-1.032
-21.403	84.1	-92.84	-21.403	0.9288	-1.128
-21.353	75.51	-75.07	-21.353	0.2129	-0.4055
-21.303	71.8	-64.28	-21.303	0.09349	-0.1122
-21.253	54.02	-57.16	-21.253	0.06574	-0.07046
-21.203	71.19	-75.96	-21.203	0.05149	-0.05346
-21.153	80.43	-79.2	-21.153	0.1679	-0.154
-21.103	81.93	-80.18	-21.103	1.917	-1.709
-21.053	71.51	-69.55	-21.053	6.863	-6.624
-21.003	44.61	-43.29	-21.003	5.009	-5.336
-20.953	10.65	-9.726	-20.953	0.7017	-0.8257
-20.903	2.23	-1.832	-20.903	0.7409	-0.625
-20.853	8.23	-7.738	-20.853	3.688	-3.491
-20.803	7.588	-8.086	-20.803	3.403	-3.65
-20.753	1.303	-1.558	-20.753	0.5714	-0.6948
-20.703	1.366	-1.091	-20.703	0.1573	-0.1319
-20.653	7.915	-7.223	-20.653	0.8808	-0.7899
-20.603	10.88	-11.03	-20.603	1.983	-1.858
-20.553	11.46	-11.34	-20.553	4.016	-3.896
-20.503	14.94	-14.18	-20.503	2.47	-2.688
-20.453	20.3	-20.46	-20.453	0.3346	-0.402
-20.403	7.828	-9.194	-20.403	0.02682	-0.03288
-20.353	0.5486	-0.7613	-20.353	0.0014	-0.00196
-20.303	0.05716	-0.0336	-20.303	2.097e-05	-2.673e-05
-20.253	1.565	-0.9836	-20.253	0.0002067	-0.000129
-20.203	8.13	-6.911	-20.203	0.00107	-0.0009062
-20.153	7.66	-8.738	-20.153	0.00101	-0.00115
-20.103	1.305	-2.012	-20.103	0.0001722	-0.0002637
-20.053	0.03731	-0.07892	-20.053	4.928e-06	-1.035e-05
-20.003	0.000521	-0.0006	-20.003	4.81e-08	-7.191e-08
-19.953	0.07467	-0.03313	-19.953	5.796e-06	-2.506e-06
-19.903	2.508	-1.527	-19.903	0.0002054	-0.0001221
-19.853	14.59	-12.05	-19.853	0.00126	-0.00102
-19.803	15.8	-17.59	-19.803	0.00143	-0.00157
-19.753	3.196	-4.845	-19.753	0.0003047	-0.0004561
-19.703	0.1129	-0.2375	-19.703	1.125e-05	-2.343e-05
-19.653	0.000642	-0.00191	-19.653	6.648e-08	-1.958e-07
-19.603	5.542e-07	-2.349e-06	-19.603	5.914e-11	-2.49e-10
-19.553	6.993e-11	-4.26e-10	-19.553	7.639e-15	-4.624e-14
-19.503	0	-1.005e-14	-19.503	0	-1.15e-18
-19.453	0	0	-19.453	0	0
-19.403	0	0	-19.403	0	0
-19.353	0	0	-19.353	0	0
-19.303	0	0	-19.303	0	0
-19.253	0	0	-19.253	0	0
-19.203	0	0	-19.203	0	0
-19.153	0	0	-19.153	0	0
-19.103	0	0	-19.103	0	0
-19.053	0	0	-19.053	0	0
-19.003	0	0	-19.003	0	0
-18.953	0	0	-18.953	0	0
-18.903	0	0	-18.903	0	0
-18.853	0	0	-18.853	0	0
-18.803	0	0	-18.803	0	0
-18.753	0	0	-18.753	0	0
-18.703	0	0	-18.703	0	0
-18.653	0	0	-18.653	0	0
-18.603	0	0	-18.603	0	0
-18.553	0	0	-18.553	0	0
-18.503	0	0	-18.503	0	0
-18.453	0	0	-18.453	0	0
-18.403	0	0	-18.403	0	0
-18.353	0	0	-18.353	0	0
-18.303	0	0	-18.303	0	0
-18.253	0	0	-18.253	0	0
-18.203	0	0	-18.203	0	0
-18.153	0	0	-18.153	0	0
-18.103	0	0	-18.103	0	0
-18.053	0	0	-18.053	0	0
-18.003	0	0	-18.003	0	0
-17.953	0	0	-17.953	0	0
-17.903	0	0	-17.903	0	0
-17.853	0	0	-17.853	0	0
-17.803	0	0	-17.803	0	0
-17.753	0	0	-17.753	0	0
-17.703	0	0	-17.703	0	0
-17.653	0	0	-17.653	0	0
-17.603	0	0	-17.603	0	0
-17.553	0	0	-17.553	0	0
-17.503	0	0	-17.503	0	0
-17.453	0	0	-17.453	0	0
-17.403	0	0	-17.403	0	0
-17.353	0	0	-17.353	0	0
-17.303	0	0	-17.303	0	0
-17.253	0	0	-17.253	0	0
-17.203	0	0	-17.203	0	0
-17.153	0	0	-17.153	0	0
-17.103	0	0	-17.103	0	0
-17.053	0	0	-17.053	0	0
-17.003	0	0	-17.003	0	0
-16.953	0	0	-16.953	0	0
-16.903	0	0	-16.903	0	0
-16.853	0	0	-16.853	0	0
-16.803	0	0	-16.803	0	0
-16.753	0	0	-16.753	0	0
-16.703	0	0	-16.703	0	0
-16.653	0	0	-16.653	0	0
-16.603	0	0	-16.603	0	0
-16.553	0	0	-16.553	0	0
-16.503	0	0	-16.503	0	0
-16.453	0	0	-16.453	0	0
-16.403	0	0	-16.403	0	0
-16.353	0	0	-16.353	0	0
-16.303	0	0	-16.303	0	0
-16.253	0	0	-16.253	0	0
-16.203	0	0	-16.203	0	0
-16.153	0	0	-16.153	0	0
-16.103	0	0	-16.103	0	0
-16.053	0	0	-16.053	0	0
-16.003	0	0	-16.003	0	0
-15.953	0	0	-15.953	0	0
-15.903	0	0	-15.903	0	0
-15.853	0	0	-15.853	0	0
-15.803	0	0	-15.803	0	0
-15.753	0	0	-15.753	0	0
-15.703	0	0	-15.703	0	0
-15.653	0	0	-15.653	0	0
-15.603	0	0	-15.603	0	0
-15.553	0	0	-15.553	0	0
-15.503	0	0	-15.503	0	0
-15.453	0	0	-15.453	0	0
-15.403	0	0	-15.403	0	0
-15.353	0	0	-15.353	0	0
-15.303	0	0	-15.303	0	0
-15.253	0	0	-15.253	0	0
-15.203	0	0	-15.203	0	0
-15.153	0	0	-15.153	0	0
-15.103	0	0	-15.103	0	0
-15.053	0	0	-15.053	0	0
-15.003	0	0	-15.003	0	0
-14.953	0	0	-14.953	0	0
-14.903	0	0	-14.903	0	0
-14.853	0	0	-14.853	0	0
-14.803	0	0	-14.803	0	0
-14.753	0	0	-14.753	0	0
-14.703	0	0	-14.703	0	0
-14.653	0	0	-14.653	0	0
-14.603	0	0	-14.603	0	0
-14.553	0	0	-14.553	0	0
-14.503	0	0	-14.503	0	0
-14.453	0	0	-14.453	0	0
-14.403	0	0	-14.403	0	0
-14.353	0	0	-14.353	0	0
-14.303	0	0	-14.303	0	0
-14.253	0	0	-14.253	0	0
-14.203	0	0	-14.203	0	0
-14.153	0	0	-14.153	0	0
-14.103	0	0	-14.103	0	0
-14.053	0	0	-14.053	0	0
-14.003	0	0	-14.003	0	0
-13.953	0	0	-13.953	0	0
-13.903	0	0	-13.903	0	0
-13.853	0	0	-13.853	0	0
-13.803	0	0	-13.803	0	0
-13.753	0	0	-13.753	0	0
-13.703	0	0	-13.703	0	0
-13.653	0	0	-13.653	0	0
-13.603	0	0	-13.603	0	0
-13.553	0	0	-13.553	0	0
-13.503	0	0	-13.503	0	0
-13.453	0	0	-13.453	0	0
-13.403	0	0	-13.403	0	0
-13.353	0	0	-13.353	0	0
-13.303	0	0	-13.303	0	0
-13.253	0	0	-13.253	0	0
-13.203	0	0	-13.203	0	0
-13.153	0	0	-13.153	0	0
-13.103	0	0	-13.103	0	0
-13.053	0	0	-13.053	0	0
-13.003	0	0	-13.003	0	0
-12.953	0	0	-12.953	0	0
-12.903	0	0	-12.903	0	0
-12.853	0	0	-12.853	0	0
-12.803	0	0	-12.803	0	0
-12.753	0	0	-12.753	0	0
-12.703	0	0	-12.703	0	0
-12.653	0	0	-12.653	0	0
-12.603	0	0	-12.603	0	0
-12.553	0	0	-12.553	0	0
-12.503	0	0	-12.503	0	0
-12.453	0	0	-12.453	0	0
-12.403	0	0	-12.403	0	0
-12.353	0	0	-12.353	0	0
-12.303	0	0	-12.303	0	0
-12.253	0	0	-12.253	0	0
-12.203	0	0	-12.203	0	0
-12.153	0	0	-12.153	0	0
-12.103	0	0	-12.103	0	0
-12.053	0	0	-12.053	0	0
-12.003	0	0	-12.003	0	0
-11.953	0	0	-11.953	0	0
-11.903	0	0	-11.903	0	0
-11.853	0	0	-11.853	0	0
-11.803	0	0	-11.803	0	0
-11.753	0	0	-11.753	0	0
-11.703	0	0	-11.703	0	0
-11.653	0	0	-11.653	0	0
-11.603	0	0	-11.603	0	0
-11.553	0	0	-11.553	0	0
-11.503	0	0	-11.503	0	0
-11.453	0	0	-11.453	0	0
-11.403	0	0	-11.403	0	0
-11.353	0	0	-11.353	0	0
-11.303	0	0	-11.303	0	0
-11.253	0	0	-11.253	0	0
-11.203	0	0	-11.203	0	0
-11.153	0	0	-11.153	0	0
-11.103	0	0	-11.103	0	0
-11.053	0	0	-11.053	0	0
-11.003	0	0	-11.003	0	0
-10.953	0	0	-10.953	0	0
-10.903	0	0	-10.903	0	0
-10.853	0	0	-10.853	0	0
-10.803	0	0	-10.803	0	0
-10.753	0	0	-10.753	0	0
-10.703	0	0	-10.703	0	0
-10.653	0	0	-10.653	0	0
-10.603	0	0	-10.603	0	0
-10.553	0	0	-10.553	0	0
-10.503	0	0	-10.503	0	0
-10.453	0	0	-10.453	0	0
-10.403	0	0	-10.403	0	0
-10.353	0	0	-10.353	0	0
-10.303	0	0	-10.303	0	0
-10.253	0	0	-10.253	0	0
-10.203	0	0	-10.203	0	0
-10.153	0	0	-10.153	0	0
-10.103	0	0	-10.103	0	0
-10.053	0	0	-10.053	0	0
-10.003	0	0	-10.003	0	0
-9.953	0	0	-9.953	0	0
-9.903	0	0	-9.903	0	0
-9.853	0	0	-9.853	0	0
-9.803	0	0	-9.803	0	0
-9.753	0	0	-9.753	0	0
-9.703	0	0	-9.703	0	0
-9.653	0	0	-9.653	0	0
-9.603	0	0	-9.603	0	0
-9.553	0	0	-9.553	0	0
-9.503	0	0	-9.503	0	0
-9.453	0	0	-9.453	0	0
-9.403	0	0	-9.403	0	0
-9.353	0	0	-9.353	0	0
-9.303	0	0	-9.303	0	0
-9.253	0	0	-9.253	0	0
-9.203	0	0	-9.203	0	0
-9.153	0	0	-9.153	0	0
-9.103	0	0	-9.103	0	0
-9.053	0	0	-9.053	0	0
-9.003	4.227e-12	-5.345e-12	-9.003	1.729e-12	-2.186e-12
-8.953	5.416e-08	-6.551e-08	-8.953	2.215e-08	-2.679e-08
-8.903	9.881e-05	-0.0001144	-8.903	4.041e-05	-4.681e-05
-8.853	0.02643	-0.02932	-8.853	0.01081	-0.01199
-8.803	1.09	-1.16	-8.803	0.4455	-0.4744
-8.753	7.538	-7.714	-8.753	3.061	-3.132
-8.703	11.22	-11.09	-8.703	3.798	-3.743
-8.653	15.25	-15.32	-8.653	0.9944	-0.9572
-8.603	21.81	-22.14	-8.603	0.3513	-0.3568
-8.553	22.4	-22.64	-8.553	0.321	-0.3174
-8.503	35.26	-35.19	-8.503	0.4035	-0.3998
-8.453	58.49	-56.68	-8.453	0.987	-0.9997
-8.403	82.71	-81.35	-8.403	1.075	-1.054
-8.353	80.09	-81.01	-8.353	0.4453	-0.4327
-8.303	56.02	-57.06	-8.303	0.2238	-0.2307
-8.253	45.22	-45.6	-8.253	0.1613	-0.1664
-8.203	49.76	-49.93	-8.203	0.2185	-0.2198
-8.153	25.93	-25.93	-8.153	0.1096	-0.1084
-8.103	18.71	-18.5	-8.103	0.619	-0.6166
-8.053	46.84	-46.56	-8.053	3.316	-3.333
-8.003	39.83	-40.13	-8.003	5.871	-5.869
-7.953	9.43	-9.59	-7.953	2.697	-2.684
-7.903	2.044	-2.15	-7.903	0.5322	-0.5497
-7.853	8.289	-8.487	-7.853	1.611	-1.646
-7.803	10.7	-10.8	-7.803	1.641	-1.611
-7.753	13.83	-14.12	-7.753	0.5175	-0.5034
-7.703	24.09	-24.55	-7.703	0.9408	-0.9514
-7.653	41.55	-42.62	-7.653	1.543	-1.59
-7.603	59.36	-58.59	-7.603	1.466	-1.46
-7.553	49.22	-48.77	-7.553	0.9826	-0.938
-7.503	39.55	-38.62	-7.503	0.5994	-0.5522
-7.453	31.42	-29.83	-7.453	0.9647	-0.9078
-7.403	47.55	-48.23	-7.403	1.382	-1.439
-7.353	97.36	-99.45	-7.353	2.191	-2.233
-7.303	130.3	-129.5	-7.303	2.984	-2.993
-7.253	127.9	-127	-7.253	2.43	-2.422
-7.203	90.56	-89.83	-7.203	2.978	-2.78
-7.153	66.63	-65.99	-7.153	5.201	-5.074
-7.103	59.9	-60.95	-7.103	3.689	-4.07
-7.053	48.76	-49.46	-7.053	1.675	-1.756
-7.003	52.15	-53.09	-7.003	2.463	-2.265
-6.953	61.68	-62.02	-6.953	3.092	-2.969
-6.903	63.82	-62.56	-6.903	4.517	-4.495
-6.853	70.89	-68.84	-6.853	4.683	-4.795
-6.803	107.5	-107.6	-6.803	3.395	-3.438
-6.753	127.4	-129.8	-6.753	1.975	-1.985
-6.703	85.78	-87.37	-6.703	1.472	-1.552
-6.653	51.88	-50.16	-6.653	1.331	-1.301
-6.603	52.24	-50.73	-6.603	0.7016	-0.6596
-6.553	38.13	-37.98	-6.553	0.3923	-0.3904
-6.503	26.95	-23.24	-6.503	0.4859	-0.4231
-6.453	38.1	-34.93	-6.453	0.8441	-0.837
-6.403	36.8	-40.14	-6.403	0.5874	-0.6612
-6.353	37.51	-41.52	-6.353	0.3667	-0.387
-6.303	41.3	-41.9	-6.303	0.5242	-0.4879
-6.253	31.15	-31.96	-6.253	0.7779	-0.7836
-6.203	32.52	-32.88	-6.203	0.8749	-0.8823
-6.153	25.69	-25.06	-6.153	0.4984	-0.4749
-6.103	18.58	-18.45	-6.103	0.8607	-0.9087
-6.053	28.85	-30.16	-6.053	3.104	-3.171
-6.003	21.88	-21.05	-6.003	3.166	-2.972
-5.953	15.39	-15	-5.953	1.11	-1.053
-5.903	22.92	-22.7	-5.903	2.041	-2.073
-5.853	30.97	-31.44	-5.853	2.085	-2.143
-5.803	58.06	-58.67	-5.803	3.743	-3.878
-5.753	69.1	-65.49	-5.753	6.583	-6.712
-5.703	59.12	-56.17	-5.703	3.439	-3.405
-5.653	65.19	-65.31	-5.653	1.832	-1.58
-5.603	61.26	-64.48	-5.603	1.162	-1.109
-5.553	27.59	-30.13	-5.553	0.5895	-0.6155
-5.503	21.14	-24.34	-5.503	1.058	-1.083
-5.453	37.72	-37.86	-5.453	0.9772	-0.9811
-5.403	49.43	-47.28	-5.403	1.11	-1.16
-5.353	59.11	-57.9	-5.353	1.804	-1.922
-5.303	42.92	-43.31	-5.303	1.359	-1.417
-5.253	19.82	-18.69	-5.253	0.6454	-0.5846
-5.203	21.51	-20.09	-5.203	0.691	-0.6627
-5.153	44.79	-43.34	-5.153	0.7543	-0.813
-5.103	56.37	-54.25	-5.103	0.9251	-0.8313
-5.053	37.7	-38.79	-5.053	1.504	-1.441
-5.003	35.73	-35.94	-5.003	1.515	-1.589
-4.953	45.93	-47.52	-4.953	1.143	-1.185
-4.903	33.25	-36.42	-4.903	1.613	-1.653
-4.853	37.09	-37.99	-4.853	2.114	-2.037
-4.803	40.21	-40.39	-4.803	1.375	-1.301
-4.753	37.33	-35.56	-4.753	1.083	-1.021
-4.703	29.61	-28.85	-4.703	1.217	-1.185
-4.653	29.68	-29.33	-4.653	1.598	-1.595
-4.603	18.11	-18.91	-4.603	1.039	-1.118
-4.553	10.95	-11.12	-4.553	0.3551	-0.3457
-4.503	33.43	-29.42	-4.503	0.936	-0.6871
-4.453	50.75	-49.52	-4.453	1.757	-1.718
-4.403	48.71	-49.19	-4.403	2.123	-2.339
-4.353	46.89	-44.73	-4.353	1.878	-1.925
-4.303	45.41	-49.94	-4.303	2.104	-2.185
-4.253	58.97	-69.79	-4.253	2.193	-2.502
-4.203	75.45	-80.02	-4.203	0.7684	-1.045
-4.153	78.88	-70.03	-4.153	0.6102	-0.5185
-4.103	70.11	-64.63	-4.103	1.157	-0.8432
-4.053	36.72	-38.76	-4.053	0.8152	-0.744
-4.003	17.58	-20.73	-4.003	0.3059	-0.3268
-3.953	18.7	-21.14	-3.953	0.6181	-0.474
-3.903	37.13	-35.9	-3.903	2.781	-2.113
-3.853	53.43	-46.83	-3.853	4.371	-4.18
-3.803	38.89	-35.22	-3.803	2.501	-2.991
-3.753	25.68	-25.46	-3.753	1.253	-1.352
-3.703	27.73	-30.09	-3.703	1.34	-1.198
-3.653	27.16	-35.81	-3.653	0.7818	-1.017
-3.603	28.92	-38.07	-3.603	0.275	-0.4988
-3.553	37.56	-34.89	-3.553	0.3848	-0.3299
-3.503	40.47	-34.54	-3.503	0.8313	-0.5514
-3.453	44.48	-39.64	-3.453	0.9103	-1.198
-3.403	27.97	-23.02	-3.403	0.5967	-0.8405
-3.353	13.5	-14.45	-3.353	1.114	-0.9273
-3.303	6.028	-7.81	-3.303	0.6612	-0.7594
-3.253	6.591	-5.289	-3.253	0.1429	-0.1799
-3.203	9.473	-9.7	-3.203	0.8052	-0.8649
-3.153	15.17	-15.78	-3.153	5.34	-5.644
-3.103	14.71	-15.97	-3.103	7.975	-7.776
-3.053	10.12	-9.521	-3.053	7.34	-6.784
-3.003	14.71	-13.29	-3.003	7.784	-7.861
-2.953	10.2	-11.15	-2.953	2.882	-2.955
-2.903	8.463	-9.176	-2.903	5.17	-4.844
-2.853	7.801	-8.232	-2.853	5.681	-5.88
-2.803	1.582	-1.844	-2.803	1.16	-1.341
-2.753	0.05473	-0.07163	-2.753	0.04012	-0.0521
-2.703	0.0002958	-0.0004369	-2.703	0.0002169	-0.0003178
-2.653	2.382e-07	-3.96e-07	-2.653	1.75e-07	-2.882e-07
-2.603	7.858e-06	-5.518e-06	-2.603	6.963e-06	-4.878e-06
-2.553	0.00406	-0.00313	-2.553	0.0036	-0.00277
-2.503	0.3164	-0.2671	-2.503	0.2804	-0.2361
-2.453	3.992	-3.674	-2.453	3.538	-3.248
-2.403	8.863	-8.865	-2.403	7.854	-7.836
-2.353	3.606	-3.918	-2.353	3.196	-3.463
-2.303	0.2569	-0.3045	-2.303	0.2276	-0.2692
-2.253	0.00295	-0.00383	-2.253	0.00261	-0.00338
-2.203	5.091e-06	-7.253e-06	-2.203	4.511e-06	-6.412e-06
-2.153	1.271e-09	-1.991e-09	-2.153	1.126e-09	-1.76e-09
-2.103	4.541e-14	-7.754e-14	-2.103	4.024e-14	-6.855e-14
-2.053	0	0	-2.053	0	0
-2.003	0	0	-2.003	0	0
-1.953	0	0	-1.953	0	0
-1.903	0	0	-1.903	0	0
-1.853	0	0	-1.853	0	0
-1.803	0	0	-1.803	0	0
-1.753	0	0	-1.753	0	0
-1.703	0	0	-1.703	0	0
-1.653	0	0	-1.653	0	0
-1.603	0	0	-1.603	0	0
-1.553	0	0	-1.553	0	0
-1.503	0	0	-1.503	0	0
-1.453	0	0	-1.453	0	0
-1.403	0	0	-1.403	0	0
-1.353	0	0	-1.353	0	0
-1.303	0	0	-1.303	0	0
-1.253	0	0	-1.253	0	0
-1.203	0	0	-1.203	0	0
-1.153	0	0	-1.153	0	0
-1.103	0	0	-1.103	0	0
-1.053	0	0	-1.053	0	0
-1.003	0	0	-1.003	0	0
-0.953	0	0	-0.953	0	0
-0.903	0	0	-0.903	0	0
-0.853	0	0	-0.853	0	0
-0.803	0	0	-0.803	0	0
-0.753	0	0	-0.753	0	0
-0.703	0	0	-0.703	0	0
-0.653	0	0	-0.653	0	0
-0.603	0	-1.452e-14	-0.603	0	-2.251e-17
-0.553	0	-5.021e-10	-0.553	0	-7.788e-13
-0.503	6.498e-14	-2.486e-06	-0.503	3.926e-18	-3.855e-09
-0.453	1.746e-09	-0.00177	-0.453	1.055e-13	-2.751e-06
-0.403	6.661e-06	-0.1894	-0.403	4.024e-10	-0.0002939
-0.353	0.00368	-3.23	-0.353	2.221e-07	-0.00501
-0.303	0.3059	-9.563	-0.303	1.847e-05	-0.01484
-0.253	4.105	-5.185	-0.253	0.000248	-0.00804
-0.203	9.671	-0.4985	-0.203	0.0005843	-0.0007732
-0.153	4.174	-0.00782	-0.153	0.0002522	-1.214e-05
-0.103	0.3164	-1.866e-05	-0.103	1.912e-05	-2.895e-08
-0.053	0.00387	-6.468e-09	-0.053	2.34e-07	-1.003e-11
-0.003	7.15e-06	-2.025e-11	-0.003	4.322e-10	-8.381e-15
0.047	1.344e-06	-1.874e-07	0.047	1.46e-09	-7.419e-11
0.097	0.00112	-0.0002519	0.097	1.218e-06	-9.972e-08
0.147	0.1392	-0.04994	0.147	0.0001514	-1.977e-05
0.197	2.746	-1.542	0.197	0.00299	-0.0006106
0.247	9.344	-8.046	0.247	0.01017	-0.00318
0.297	5.815	-7.612	0.297	0.00635	-0.00301
0.347	0.8496	-1.302	0.347	0.00317	-0.000516
0.397	3.387	-0.05097	0.397	0.04076	-0.0001955
0.447	9.682	-0.7071	0.447	0.1168	-0.00944
0.497	5.083	-6.131	0.497	0.06135	-0.08151
0.547	0.5222	-11	0.547	0.00584	-0.1364
0.597	2.029	-13.68	0.597	0.00629	-0.1104
0.647	14.2	-25.19	0.647	0.04929	-0.1738
0.697	22	-30.47	0.697	0.108	-0.2145
0.747	20.86	-20.91	0.747	0.184	-0.1156
0.797	19.99	-11.42	0.797	0.1629	-0.04222
0.847	23.43	-37.75	0.847	0.1089	-0.1946
0.897	46.66	-52.85	0.897	0.2117	-0.3023
0.947	50.36	-22.6	0.947	0.1754	-0.1023
0.997	30.22	-18.81	0.997	0.1189	-0.1228
1.047	32.72	-32.14	1.047	0.3572	-0.3826
1.097	57.16	-51.08	1.097	0.4705	-0.4943
1.147	83.96	-85.35	1.147	0.4272	-0.4347
1.197	103.7	-118.8	1.197	0.666	-0.7006
1.247	108.1	-111.4	1.247	0.9423	-0.9008
1.297	106.3	-81.2	1.297	0.9881	-0.5675
1.347	102.8	-86.27	1.347	0.7281	-0.6338
1.397	84.14	-99.78	1.397	0.5318	-0.7208
1.447	69.79	-97.77	1.447	0.4589	-0.6263
1.497	90.62	-102.7	1.497	0.3577	-0.4691
1.547	147.1	-112.9	1.547	0.3084	-0.2786
1.597	144.7	-93.15	1.597	0.257	-0.1498
1.647	98.7	-98.58	1.647	0.2581	-0.1281
1.697	62.81	-103.3	1.697	0.2491	-0.2052
1.747	52.54	-71	1.747	0.2492	-0.2074
1.797	35.56	-35.86	1.797	0.3238	-0.3888
1.847	38.63	-33.69	1.847	0.7318	-0.7681
1.897	53.27	-38.83	1.897	1.414	-1.902
1.947	66.11	-63.5	1.947	4.49	-4.625
1.997	66.35	-71.12	1.997	3.664	-2.448
2.047	51.21	-61.49	2.047	0.7647	-0.6764
2.097	31.72	-64.24	2.097	0.2333	-0.9572
2.147	22.74	-46.5	2.147	0.1672	-0.6279
2.197	34.78	-36.19	2.197	0.7508	-0.5714
2.247	42.96	-49.59	2.247	2.499	-1.659
2.297	48.68	-45.05	2.297	2.304	-2.458
2.347	44.21	-23.79	2.347	0.9465	-1.703
2.397	56.11	-26.74	2.397	1.284	-1.323
2.447	49.79	-22.97	2.447	1.022	-0.8055
2.497	83.11	-24.59	2.497	0.3038	-0.2671
2.547	94.97	-82.99	2.547	0.2132	-0.3429
2.597	62.86	-112.7	2.597	0.2878	-0.2668
2.647	73.11	-82.32	2.647	0.3418	-0.2273
2.697	65.71	-53.8	2.697	0.23	-0.1761
2.747	34.09	-55.52	2.747	0.1496	-0.1059
2.797	28.36	-60.04	2.797	0.108	-0.1036
2.847	34.02	-29.26	2.847	0.1131	-0.09795
2.897	13.18	-8.668	2.897	0.04541	-0.04637
2.947	9.866	-11.58	2.947	0.04739	-0.04457
2.997	25.1	-24.82	2.997	0.08341	-0.07382
3.047	40.31	-40.41	3.047	0.09295	-0.1074
3.097	46.41	-41.12	3.097	0.1259	-0.1003
3.147	48.07	-39.37	3.147	0.1233	-0.1001
3.197	34.03	-35.99	3.197	0.1013	-0.1105
3.247	23.23	-32.04	3.247	0.1327	-0.1565
3.297	30.01	-35.46	3.297	0.1819	-0.2586
3.347	26.92	-32.43	3.347	0.321	-0.3202
3.397	17.24	-14.12	3.397	0.2366	-0.127
3.447	8.869	-4.532	3.447	0.07005	-0.04537
3.497	7.42	-8.651	3.497	0.07647	-0.1091
3.547	8.378	-5.946	3.547	0.09049	-0.07124
3.597	7.235	-6.57	3.597	0.05569	-0.05455
3.647	8.929	-7.945	3.647	0.06019	-0.06308
3.697	10.39	-8.205	3.697	0.06752	-0.06581
3.747	37.02	-33.88	3.747	0.1975	-0.2569
3.797	69.06	-61.39	3.797	0.3435	-0.3554
3.847	70.07	-71.64	3.847	0.2619	-0.2107
3.897	49.73	-61.17	3.897	0.1929	-0.1813
3.947	32.8	-34.36	3.947	0.3025	-0.3457
3.997	36.55	-34.88	3.997	0.4664	-0.5027
4.047	23.2	-26.7	4.047	0.2278	-0.1959
4.097	15.72	-15.46	4.097	0.05237	-0.03957
4.147	27.17	-25.19	4.147	0.06224	-0.06142
4.197	41.41	-41.28	4.197	0.1473	-0.1503
4.247	40.84	-41.89	4.247	0.1803	-0.1692
4.297	27.35	-26.16	4.297	0.0645	-0.05461
4.347	16.38	-14.92	4.347	0.01296	-0.01094
4.397	19.1	-17.82	4.397	0.01566	-0.01903
4.447	19.29	-17.33	4.447	0.0192	-0.01967
4.497	33.34	-24.81	4.497	0.05545	-0.03459
4.547	47.09	-49.55	4.547	0.08882	-0.08871
4.597	22.26	-29.98	4.597	0.03406	-0.05802
4.647	3.161	-5.257	4.647	0.00399	-0.00859
4.697	0.3035	-0.296	4.697	0.01526	-0.0066
4.747	0.6326	-0.5036	4.747	0.0467	-0.03757
4.797	0.3556	-0.5367	4.797	0.02627	-0.04016
4.847	0.03553	-0.1041	4.847	0.00263	-0.00779
4.897	0.0005808	-0.00341	4.897	4.291e-05	-0.0002553
4.947	1.444e-06	-1.743e-05	4.947	1.067e-07	-1.304e-06
4.997	5.224e-10	-1.314e-08	4.997	3.859e-11	-9.83e-10
5.047	2.673e-14	-1.415e-12	5.047	1.975e-15	-1.059e-13
5.097	0	0	5.097	0	0
5.147	0	0	5.147	0	0
5.197	0	0	5.197	0	0
5.247	0	0	5.247	0	0
5.297	0	0	5.297	0	0
5.347	0	0	5.347	0	0
5.397	0	0	5.397	0	0
5.447	0	0	5.447	0	0
5.497	0	0	5.497	0	0
5.547	0	0	5.547	0	0
5.597	0	0	5.597	0	0
5.647	0	0	5.647	0	0
5.697	0	0	5.697	0	0
5.747	0	0	5.747	0	0
5.797	0	0	5.797	0	0
5.847	0	0	5.847	0	0
5.897	0	0	5.897	0	0
5.947	0	0	5.947	0	0
5.997	0	0	5.997	0	0
6.047	0	0	6.047	0	0
6.097	0	0	6.097	0	0
6.147	0	0	6.147	0	0

## Sheet: Fig. 1c
Pdn/TiO2 total			Pdn
-23.998	0	0	-23.998	0	0
-23.958	0	0	-23.958	0	0
-23.918	0	0	-23.918	0	0
-23.878	0	0	-23.878	0	0
-23.838	0	0	-23.838	0	0
-23.798	0	0	-23.798	0	0
-23.758	0	0	-23.758	0	0
-23.718	0	0	-23.718	0	0
-23.678	0	0	-23.678	0	0
-23.638	0	0	-23.638	0	0
-23.598	0	0	-23.598	0	0
-23.558	0	0	-23.558	0	0
-23.518	0	0	-23.518	0	0
-23.478	0	0	-23.478	0	0
-23.438	0	0	-23.438	0	0
-23.398	0	0	-23.398	0	0
-23.358	0	0	-23.358	0	0
-23.318	0	0	-23.318	0	0
-23.278	0	0	-23.278	0	0
-23.238	0	0	-23.238	0	0
-23.198	0	0	-23.198	0	0
-23.158	0	0	-23.158	0	0
-23.118	0	0	-23.118	0	0
-23.078	0	0	-23.078	0	0
-23.038	0	0	-23.038	0	0
-22.998	0	0	-22.998	0	0
-22.958	0	0	-22.958	0	0
-22.918	0	0	-22.918	0	0
-22.878	0	0	-22.878	0	0
-22.838	0	0	-22.838	0	0
-22.798	0	0	-22.798	0	0
-22.758	0	0	-22.758	0	0
-22.718	0	0	-22.718	0	0
-22.678	0	0	-22.678	0	0
-22.638	3.241e-13	-3.28e-13	-22.638	1.621e-17	-1.57e-17
-22.598	1.094e-09	-1.104e-09	-22.598	5.472e-14	-5.282e-14
-22.558	1.054e-06	-1.062e-06	-22.558	5.272e-11	-5.081e-11
-22.518	0.0002927	-0.0002944	-22.518	1.464e-08	-1.409e-08
-22.478	0.02376	-0.02387	-22.478	1.188e-06	-1.142e-06
-22.438	0.575	-0.5767	-22.438	2.875e-05	-2.759e-05
-22.398	4.246	-4.253	-22.398	0.0002123	-0.0002035
-22.358	9.795	-9.798	-22.358	0.0004898	-0.0004688
-22.318	7.152	-7.144	-22.318	0.0003597	-0.0003438
-22.278	1.876	-1.874	-22.278	0.0001663	-0.0001586
-22.238	2.655	-2.663	-22.238	0.0009123	-0.0008673
-22.198	8.471	-8.481	-22.198	0.00302	-0.00287
-22.158	8.919	-8.91	-22.158	0.00318	-0.00301
-22.118	3.286	-3.277	-22.118	0.00106	-0.001
-22.078	5.087	-5.087	-22.078	0.00017	-0.0001592
-22.038	23.59	-23.59	-22.038	0.0004881	-0.0004534
-21.998	42.64	-42.62	-21.998	0.00258	-0.00241
-21.958	38.31	-38.34	-21.958	0.00668	-0.00626
-21.918	41.02	-41.18	-21.918	0.00779	-0.00735
-21.878	51.53	-51.56	-21.878	0.00548	-0.00518
-21.838	43.55	-43.57	-21.838	0.0032	-0.00305
-21.798	32.54	-32.74	-21.798	0.00445	-0.00426
-21.758	29.06	-29.02	-21.758	0.00671	-0.00627
-21.718	31.62	-31.36	-21.718	0.00949	-0.0087
-21.678	30.96	-30.8	-21.678	0.01217	-0.01119
-21.638	31.22	-31.5	-21.638	0.00883	-0.0083
-21.598	40.48	-40.7	-21.598	0.00712	-0.00672
-21.558	32.85	-32.6	-21.558	0.00508	-0.00467
-21.518	24.27	-24.07	-21.518	0.00173	-0.00154
-21.478	17	-16.81	-21.478	0.00411	-0.00359
-21.438	17.11	-16.75	-21.438	0.01763	-0.01525
-21.398	34.63	-33.86	-21.398	0.04883	-0.04057
-21.358	54.62	-53.97	-21.358	0.08621	-0.0729
-21.318	61.43	-62.28	-21.318	0.06829	-0.06124
-21.278	63.18	-63.82	-21.278	0.03338	-0.03038
-21.238	54.29	-53.92	-21.238	0.04066	-0.0351
-21.198	57.44	-56.85	-21.198	0.07965	-0.07126
-21.158	79.43	-80.02	-21.158	0.07765	-0.07181
-21.118	84.31	-84.3	-21.118	0.06985	-0.05967
-21.078	90.8	-89.29	-21.078	0.1582	-0.1289
-21.038	98.95	-97.16	-21.038	0.2478	-0.1978
-20.998	99.11	-95.71	-20.998	0.2913	-0.2266
-20.958	88.94	-87.16	-20.958	0.2729	-0.2426
-20.918	93.93	-95.35	-20.918	0.1911	-0.2182
-20.878	101.5	-103.7	-20.878	0.1337	-0.1763
-20.838	102.4	-102.6	-20.838	0.1529	-0.1678
-20.798	102.8	-100.6	-20.798	0.2353	-0.2108
-20.758	87.71	-86.67	-20.758	0.2925	-0.2385
-20.718	59.89	-57.12	-20.718	0.3728	-0.223
-20.678	45.03	-30.25	-20.678	0.6232	-0.275
-20.638	36.26	-26.81	-20.638	0.6934	-0.5225
-20.598	22.67	-32.05	-20.598	0.4549	-0.7315
-20.558	17.35	-20.75	-20.558	0.3031	-0.4657
-20.518	13.85	-14.85	-20.518	0.2042	-0.2839
-20.478	6.086	-15.51	-20.478	0.08223	-0.2509
-20.438	1.014	-10.35	-20.438	0.01334	-0.1481
-20.398	0.05458	-2.995	-20.398	0.0007133	-0.04069
-20.358	0.0008905	-0.2979	-20.358	1.162e-05	-0.00399
-20.318	4.275e-06	-0.00922	-20.318	5.577e-08	-0.0001231
-20.278	5.935e-09	-8.502e-05	-20.278	7.743e-11	-1.135e-06
-20.238	2.357e-12	-2.287e-07	-20.238	3.074e-14	-3.051e-09
-20.198	0	-1.768e-10	-20.198	0	-2.36e-12
-20.158	0	-4.084e-14	-20.158	0	-5.45e-16
-20.118	0	0	-20.118	0	0
-20.078	0	0	-20.078	0	0
-20.038	0	0	-20.038	0	0
-19.998	0	0	-19.998	0	0
-19.958	0	0	-19.958	0	0
-19.918	0	0	-19.918	0	0
-19.878	0	0	-19.878	0	0
-19.838	0	0	-19.838	0	0
-19.798	0	0	-19.798	0	0
-19.758	0	0	-19.758	0	0
-19.718	0	0	-19.718	0	0
-19.678	0	0	-19.678	0	0
-19.638	0	0	-19.638	0	0
-19.598	0	0	-19.598	0	0
-19.558	0	0	-19.558	0	0
-19.518	0	0	-19.518	0	0
-19.478	0	0	-19.478	0	0
-19.438	0	0	-19.438	0	0
-19.398	0	0	-19.398	0	0
-19.358	0	0	-19.358	0	0
-19.318	0	0	-19.318	0	0
-19.278	0	0	-19.278	0	0
-19.238	0	0	-19.238	0	0
-19.198	0	0	-19.198	0	0
-19.158	0	0	-19.158	0	0
-19.118	0	0	-19.118	0	0
-19.078	0	0	-19.078	0	0
-19.038	0	0	-19.038	0	0
-18.998	0	0	-18.998	0	0
-18.958	0	0	-18.958	0	0
-18.918	0	0	-18.918	0	0
-18.878	0	0	-18.878	0	0
-18.838	0	0	-18.838	0	0
-18.798	0	0	-18.798	0	0
-18.758	0	0	-18.758	0	0
-18.718	0	0	-18.718	0	0
-18.678	0	0	-18.678	0	0
-18.638	0	0	-18.638	0	0
-18.598	0	0	-18.598	0	0
-18.558	0	0	-18.558	0	0
-18.518	0	0	-18.518	0	0
-18.478	0	0	-18.478	0	0
-18.438	0	0	-18.438	0	0
-18.398	0	0	-18.398	0	0
-18.358	0	0	-18.358	0	0
-18.318	0	0	-18.318	0	0
-18.278	0	0	-18.278	0	0
-18.238	0	0	-18.238	0	0
-18.198	0	0	-18.198	0	0
-18.158	0	0	-18.158	0	0
-18.118	0	0	-18.118	0	0
-18.078	0	0	-18.078	0	0
-18.038	0	0	-18.038	0	0
-17.998	0	0	-17.998	0	0
-17.958	0	0	-17.958	0	0
-17.918	0	0	-17.918	0	0
-17.878	0	0	-17.878	0	0
-17.838	0	0	-17.838	0	0
-17.798	0	0	-17.798	0	0
-17.758	0	0	-17.758	0	0
-17.718	0	0	-17.718	0	0
-17.678	0	0	-17.678	0	0
-17.638	0	0	-17.638	0	0
-17.598	0	0	-17.598	0	0
-17.558	0	0	-17.558	0	0
-17.518	0	0	-17.518	0	0
-17.478	0	0	-17.478	0	0
-17.438	0	0	-17.438	0	0
-17.398	0	0	-17.398	0	0
-17.358	0	0	-17.358	0	0
-17.318	0	0	-17.318	0	0
-17.278	0	0	-17.278	0	0
-17.238	0	0	-17.238	0	0
-17.198	0	0	-17.198	0	0
-17.158	0	0	-17.158	0	0
-17.118	0	0	-17.118	0	0
-17.078	0	0	-17.078	0	0
-17.038	0	0	-17.038	0	0
-16.998	0	0	-16.998	0	0
-16.958	0	0	-16.958	0	0
-16.918	0	0	-16.918	0	0
-16.878	0	0	-16.878	0	0
-16.838	0	0	-16.838	0	0
-16.798	0	0	-16.798	0	0
-16.758	0	0	-16.758	0	0
-16.718	0	0	-16.718	0	0
-16.678	0	0	-16.678	0	0
-16.638	0	0	-16.638	0	0
-16.598	0	0	-16.598	0	0
-16.558	0	0	-16.558	0	0
-16.518	0	0	-16.518	0	0
-16.478	0	0	-16.478	0	0
-16.438	0	0	-16.438	0	0
-16.398	0	0	-16.398	0	0
-16.358	0	0	-16.358	0	0
-16.318	0	0	-16.318	0	0
-16.278	0	0	-16.278	0	0
-16.238	0	0	-16.238	0	0
-16.198	0	0	-16.198	0	0
-16.158	0	0	-16.158	0	0
-16.118	0	0	-16.118	0	0
-16.078	0	0	-16.078	0	0
-16.038	0	0	-16.038	0	0
-15.998	0	0	-15.998	0	0
-15.958	0	0	-15.958	0	0
-15.918	0	0	-15.918	0	0
-15.878	0	0	-15.878	0	0
-15.838	0	0	-15.838	0	0
-15.798	0	0	-15.798	0	0
-15.758	0	0	-15.758	0	0
-15.718	0	0	-15.718	0	0
-15.678	0	0	-15.678	0	0
-15.638	0	0	-15.638	0	0
-15.598	0	0	-15.598	0	0
-15.558	0	0	-15.558	0	0
-15.518	0	0	-15.518	0	0
-15.478	0	0	-15.478	0	0
-15.438	0	0	-15.438	0	0
-15.398	0	0	-15.398	0	0
-15.358	0	0	-15.358	0	0
-15.318	0	0	-15.318	0	0
-15.278	0	0	-15.278	0	0
-15.238	0	0	-15.238	0	0
-15.198	0	0	-15.198	0	0
-15.158	0	0	-15.158	0	0
-15.118	0	0	-15.118	0	0
-15.078	0	0	-15.078	0	0
-15.038	0	0	-15.038	0	0
-14.998	0	0	-14.998	0	0
-14.958	0	0	-14.958	0	0
-14.918	0	0	-14.918	0	0
-14.878	0	0	-14.878	0	0
-14.838	0	0	-14.838	0	0
-14.798	0	0	-14.798	0	0
-14.758	0	0	-14.758	0	0
-14.718	0	0	-14.718	0	0
-14.678	0	0	-14.678	0	0
-14.638	0	0	-14.638	0	0
-14.598	0	0	-14.598	0	0
-14.558	0	0	-14.558	0	0
-14.518	0	0	-14.518	0	0
-14.478	0	0	-14.478	0	0
-14.438	0	0	-14.438	0	0
-14.398	0	0	-14.398	0	0
-14.358	0	0	-14.358	0	0
-14.318	0	0	-14.318	0	0
-14.278	0	0	-14.278	0	0
-14.238	0	0	-14.238	0	0
-14.198	0	0	-14.198	0	0
-14.158	0	0	-14.158	0	0
-14.118	0	0	-14.118	0	0
-14.078	0	0	-14.078	0	0
-14.038	0	0	-14.038	0	0
-13.998	0	0	-13.998	0	0
-13.958	0	0	-13.958	0	0
-13.918	0	0	-13.918	0	0
-13.878	0	0	-13.878	0	0
-13.838	0	0	-13.838	0	0
-13.798	0	0	-13.798	0	0
-13.758	0	0	-13.758	0	0
-13.718	0	0	-13.718	0	0
-13.678	0	0	-13.678	0	0
-13.638	0	0	-13.638	0	0
-13.598	0	0	-13.598	0	0
-13.558	0	0	-13.558	0	0
-13.518	0	0	-13.518	0	0
-13.478	0	0	-13.478	0	0
-13.438	0	0	-13.438	0	0
-13.398	0	0	-13.398	0	0
-13.358	0	0	-13.358	0	0
-13.318	0	0	-13.318	0	0
-13.278	0	0	-13.278	0	0
-13.238	0	0	-13.238	0	0
-13.198	0	0	-13.198	0	0
-13.158	0	0	-13.158	0	0
-13.118	0	0	-13.118	0	0
-13.078	0	0	-13.078	0	0
-13.038	0	0	-13.038	0	0
-12.998	0	0	-12.998	0	0
-12.958	0	0	-12.958	0	0
-12.918	0	0	-12.918	0	0
-12.878	0	0	-12.878	0	0
-12.838	0	0	-12.838	0	0
-12.798	0	0	-12.798	0	0
-12.758	0	0	-12.758	0	0
-12.718	0	0	-12.718	0	0
-12.678	0	0	-12.678	0	0
-12.638	0	0	-12.638	0	0
-12.598	0	0	-12.598	0	0
-12.558	0	0	-12.558	0	0
-12.518	0	0	-12.518	0	0
-12.478	0	0	-12.478	0	0
-12.438	0	0	-12.438	0	0
-12.398	0	0	-12.398	0	0
-12.358	0	0	-12.358	0	0
-12.318	0	0	-12.318	0	0
-12.278	0	0	-12.278	0	0
-12.238	0	0	-12.238	0	0
-12.198	0	0	-12.198	0	0
-12.158	0	0	-12.158	0	0
-12.118	0	0	-12.118	0	0
-12.078	0	0	-12.078	0	0
-12.038	0	0	-12.038	0	0
-11.998	0	0	-11.998	0	0
-11.958	0	0	-11.958	0	0
-11.918	0	0	-11.918	0	0
-11.878	0	0	-11.878	0	0
-11.838	0	0	-11.838	0	0
-11.798	0	0	-11.798	0	0
-11.758	0	0	-11.758	0	0
-11.718	0	0	-11.718	0	0
-11.678	0	0	-11.678	0	0
-11.638	0	0	-11.638	0	0
-11.598	0	0	-11.598	0	0
-11.558	0	0	-11.558	0	0
-11.518	0	0	-11.518	0	0
-11.478	0	0	-11.478	0	0
-11.438	0	0	-11.438	0	0
-11.398	0	0	-11.398	0	0
-11.358	0	0	-11.358	0	0
-11.318	0	0	-11.318	0	0
-11.278	0	0	-11.278	0	0
-11.238	0	0	-11.238	0	0
-11.198	0	0	-11.198	0	0
-11.158	0	0	-11.158	0	0
-11.118	0	0	-11.118	0	0
-11.078	0	0	-11.078	0	0
-11.038	0	0	-11.038	0	0
-10.998	0	0	-10.998	0	0
-10.958	0	0	-10.958	0	0
-10.918	0	0	-10.918	0	0
-10.878	0	0	-10.878	0	0
-10.838	0	0	-10.838	0	0
-10.798	0	0	-10.798	0	0
-10.758	0	0	-10.758	0	0
-10.718	0	0	-10.718	0	0
-10.678	0	0	-10.678	0	0
-10.638	0	0	-10.638	0	0
-10.598	0	0	-10.598	0	0
-10.558	0	0	-10.558	0	0
-10.518	0	0	-10.518	0	0
-10.478	0	0	-10.478	0	0
-10.438	0	0	-10.438	0	0
-10.398	0	0	-10.398	0	0
-10.358	0	0	-10.358	0	0
-10.318	0	0	-10.318	0	0
-10.278	0	0	-10.278	0	0
-10.238	0	0	-10.238	0	0
-10.198	0	0	-10.198	0	0
-10.158	0	0	-10.158	0	0
-10.118	0	0	-10.118	0	0
-10.078	0	0	-10.078	0	0
-10.038	0	0	-10.038	0	0
-9.998	0	0	-9.998	0	0
-9.958	0	0	-9.958	0	0
-9.918	0	0	-9.918	0	0
-9.878	0	0	-9.878	0	0
-9.838	0	0	-9.838	0	0
-9.798	0	0	-9.798	0	0
-9.758	0	0	-9.758	0	0
-9.718	0	0	-9.718	0	0
-9.678	0	0	-9.678	0	0
-9.638	0	0	-9.638	0	0
-9.598	0	0	-9.598	0	0
-9.558	0	0	-9.558	0	0
-9.518	0	0	-9.518	0	0
-9.478	0	0	-9.478	0	0
-9.438	0	0	-9.438	0	0
-9.398	0	0	-9.398	0	0
-9.358	0	0	-9.358	0	0
-9.318	0	0	-9.318	0	0
-9.278	0	0	-9.278	0	0
-9.238	0	0	-9.238	0	0
-9.198	0	0	-9.198	0	0
-9.158	0	0	-9.158	0	0
-9.118	0	0	-9.118	0	0
-9.078	0	0	-9.078	0	0
-9.038	0	0	-9.038	0	0
-8.998	0	0	-8.998	0	0
-8.958	0	0	-8.958	0	0
-8.918	0	0	-8.918	0	0
-8.878	0	0	-8.878	0	0
-8.838	0	0	-8.838	0	0
-8.798	0	0	-8.798	0	0
-8.758	0	0	-8.758	0	0
-8.718	0	0	-8.718	0	0
-8.678	0	0	-8.678	0	0
-8.638	0	0	-8.638	0	0
-8.598	0	0	-8.598	0	0
-8.558	0	0	-8.558	0	0
-8.518	0	0	-8.518	0	0
-8.478	0	0	-8.478	0	0
-8.438	2.149e-12	-2.16e-12	-8.438	7.376e-17	-7.277e-17
-8.398	6.611e-09	-6.646e-09	-8.398	2.321e-13	-2.324e-13
-8.358	5.937e-06	-5.967e-06	-8.358	2.192e-10	-2.232e-10
-8.318	0.00158	-0.00159	-8.318	6.407e-08	-6.666e-08
-8.278	0.1287	-0.1294	-8.278	6.01e-06	-6.401e-06
-8.238	3.291	-3.306	-8.238	0.0001891	-0.0002054
-8.198	27.58	-27.7	-8.198	0.0022	-0.00241
-8.158	81.5	-81.9	-8.158	0.01228	-0.01345
-8.118	105.5	-106.5	-8.118	0.04516	-0.04821
-8.078	95.91	-96.64	-8.078	0.09589	-0.09735
-8.038	70.35	-69.44	-8.038	0.09055	-0.08633
-7.998	43.09	-42.28	-7.998	0.04127	-0.03806
-7.958	28.4	-28.16	-7.958	0.0181	-0.01768
-7.918	25.54	-25.96	-7.918	0.02383	-0.02466
-7.878	46.11	-47.16	-7.878	0.07531	-0.07488
-7.838	60.44	-61.02	-7.838	0.1301	-0.1253
-7.798	55.04	-54.63	-7.798	0.143	-0.1324
-7.758	45.1	-43.87	-7.758	0.09803	-0.0836
-7.718	42.11	-41.53	-7.718	0.04948	-0.03957
-7.678	23.29	-23.19	-7.678	0.02099	-0.01681
-7.638	4.975	-4.97	-7.638	0.00441	-0.00355
-7.598	2.75	-2.732	-7.598	0.00351	-0.00271
-7.558	12.49	-12.44	-7.558	0.01675	-0.01284
-7.518	20.5	-20.51	-7.518	0.02895	-0.02209
-7.478	13.53	-13.6	-7.478	0.04335	-0.03152
-7.438	20.81	-21.04	-7.438	0.1774	-0.1318
-7.398	42.71	-42.96	-7.398	0.4098	-0.3804
-7.358	48.57	-47.71	-7.358	0.727	-1.266
-7.318	58.93	-58.48	-7.318	1.403	-3.767
-7.278	72.5	-74.91	-7.278	2.467	-6.249
-7.238	78.59	-77.64	-7.238	4.959	-5.923
-7.198	76.56	-69.34	-7.198	7.297	-3.593
-7.158	70.48	-64.11	-7.158	5.91	-2.119
-7.118	90.28	-86.26	-7.118	4.24	-2.255
-7.078	135.2	-131.1	-7.078	3.907	-2.756
-7.038	144.1	-140.4	-7.038	3.86	-2.954
-6.998	99.71	-104.5	-6.998	3.128	-3.11
-6.958	68.75	-80.83	-6.958	1.816	-2.563
-6.918	60.75	-67.93	-6.918	0.9208	-1.249
-6.878	49	-49.28	-6.878	0.5533	-0.5123
-6.838	41.06	-36.77	-6.838	0.8324	-0.5594
-6.798	57.25	-52.47	-6.798	1.669	-1.206
-6.758	73.82	-73.28	-6.758	2.553	-2.546
-6.718	65.24	-72.73	-6.718	4.171	-5.521
-6.678	39.89	-43.91	-6.678	6.345	-6.836
-6.638	26.97	-23.06	-6.638	4.973	-3.501
-6.598	39.79	-36.21	-6.598	2.815	-1.19
-6.558	68.54	-64.71	-6.558	3.392	-1.177
-6.518	78.12	-75.74	-6.518	3.613	-2.531
-6.478	71.27	-69.62	-6.478	3.386	-3.164
-6.438	69.66	-65.88	-6.438	3.438	-2.055
-6.398	74.99	-74.21	-6.398	2.302	-1.876
-6.358	87.01	-89.61	-6.358	1.925	-2.806
-6.318	69.09	-71.28	-6.318	2.693	-2.895
-6.278	46.31	-44.59	-6.278	3.406	-2.721
-6.238	38.29	-35.72	-6.238	3.355	-3.145
-6.198	35.37	-37.93	-6.198	2.837	-3.492
-6.158	35.3	-37.84	-6.158	3.902	-2.764
-6.118	37.16	-29.1	-6.118	8.542	-3.199
-6.078	45	-32.21	-6.078	15.18	-7.101
-6.038	59.54	-43.37	-6.038	22.68	-9.632
-5.998	69.26	-47.03	-5.998	27.56	-7.205
-5.958	62.93	-43.19	-5.958	28.76	-5.179
-5.918	59.8	-35.11	-5.918	32.13	-6.614
-5.878	75.01	-55.01	-5.878	33.68	-16.04
-5.838	102.1	-89.74	-5.838	38.46	-29.2
-5.798	113	-98.64	-5.798	50.86	-39.58
-5.758	113.5	-96.95	-5.758	63.18	-45.58
-5.718	107.3	-94.62	-5.718	63.77	-44.35
-5.678	88.76	-74.96	-5.678	57.82	-34.08
-5.638	73.03	-49.06	-5.638	55.12	-28.08
-5.598	68.65	-43.85	-5.598	52.49	-32.36
-5.558	86.68	-59.57	-5.558	64.29	-42.86
-5.518	92.95	-82.65	-5.518	66.69	-55.89
-5.478	75.55	-83.43	-5.478	49.35	-52.78
-5.438	78.38	-81.05	-5.438	43.79	-43.93
-5.398	118.8	-100.7	-5.398	63.26	-45.46
-5.358	160.7	-123.1	-5.358	90.44	-51.96
-5.318	170.5	-116.4	-5.318	104.5	-45.47
-5.278	163.9	-92.13	-5.278	106.4	-34.7
-5.238	151.9	-90.1	-5.238	97.06	-39.06
-5.198	142.2	-107	-5.198	92.11	-58.52
-5.158	136	-124.5	-5.158	91.46	-78.55
-5.118	125.2	-143	-5.118	86.55	-100.2
-5.078	108.2	-149.4	-5.078	73.06	-111.4
-5.038	101.3	-131.7	-5.038	69.75	-99.91
-4.998	118.7	-115.8	-4.998	89.02	-88.45
-4.958	135.2	-112.7	-4.958	101.7	-82.6
-4.918	141.2	-122.5	-4.918	100.1	-82
-4.878	146.4	-137.6	-4.878	92.46	-79.18
-4.838	155.4	-143.9	-4.838	93.84	-80.86
-4.798	152.7	-134.9	-4.798	99.96	-85.26
-4.758	138.8	-108.2	-4.758	105.3	-77.47
-4.718	136	-89.95	-4.718	109.6	-68.32
-4.678	135.8	-97.04	-4.678	108.5	-71.77
-4.638	133.3	-116.4	-4.638	104.4	-86.35
-4.598	130.9	-128.8	-4.598	100.3	-97.95
-4.558	122	-135.9	-4.558	90.26	-102.6
-4.518	98.32	-130.9	-4.518	72.7	-100.7
-4.478	85	-117.5	-4.478	68.92	-97.4
-4.438	81.87	-116.9	-4.438	70.21	-103
-4.398	81.39	-113.3	-4.398	69.68	-100.4
-4.358	95.19	-104	-4.358	73.95	-83.79
-4.318	120.7	-109.3	-4.318	80.98	-72.52
-4.278	142.7	-122.6	-4.278	91.01	-73.54
-4.238	158.7	-141.8	-4.238	102.3	-84.48
-4.198	159.3	-147.5	-4.198	108.9	-93.53
-4.158	132.3	-124.9	-4.158	99.62	-91.27
-4.118	114.4	-112	-4.118	88.94	-88.82
-4.078	114.5	-125.6	-4.078	82.34	-94.73
-4.038	129.1	-145.2	-4.038	78.71	-95.21
-3.998	149.3	-160.2	-3.998	79.71	-92.83
-3.958	165.7	-157.5	-3.958	89.63	-86.42
-3.918	157	-150.9	-3.918	91.59	-87.36
-3.878	136.6	-142.6	-3.878	83.33	-88.49
-3.838	122.4	-132.6	-3.838	78.06	-84.38
-3.798	118.4	-132.2	-3.798	73.74	-82.17
-3.758	123.1	-133.2	-3.758	73.55	-83.78
-3.718	110.5	-122.8	-3.718	69.39	-85.22
-3.678	87.87	-105.1	-3.678	59.3	-77.42
-3.638	87.18	-97.98	-3.638	57.81	-63.74
-3.598	102.8	-103.1	-3.598	61.58	-58.56
-3.558	106.7	-100.7	-3.558	64.67	-62.39
-3.518	101.3	-99.74	-3.518	65.93	-70.09
-3.478	93.41	-102	-3.478	64.08	-74
-3.438	99.7	-110	-3.438	68.37	-76.46
-3.398	118.4	-120.2	-3.398	76.24	-78.37
-3.358	132.1	-123	-3.358	80.31	-74.54
-3.318	135.5	-114.6	-3.318	86.6	-69.06
-3.278	132.6	-108.7	-3.278	93.45	-68.79
-3.238	134.7	-102.8	-3.238	97.77	-64.03
-3.198	132.4	-93.72	-3.198	98.87	-61.9
-3.158	116.4	-100.8	-3.158	90.04	-73.71
-3.118	100.9	-103.4	-3.118	77.6	-78.12
-3.078	78.86	-89.02	-3.078	65.33	-73.86
-3.038	61.87	-86.86	-3.038	56.56	-79.73
-2.998	58.54	-99.38	-2.998	55.5	-94.44
-2.958	65.8	-99.12	-2.958	62.99	-95.05
-2.918	79.51	-78.93	-2.918	76.49	-75.86
-2.878	93.13	-64.66	-2.878	90.08	-62.18
-2.838	95.84	-64.54	-2.838	93.01	-62.11
-2.798	88.86	-70.04	-2.798	86.27	-67.51
-2.758	93.69	-82.49	-2.758	90.99	-79.81
-2.718	104.5	-82.69	-2.718	101.9	-80.24
-2.678	110.7	-79.7	-2.678	108.4	-77.35
-2.638	101.8	-77.74	-2.638	99.59	-75.62
-2.598	90.51	-77.01	-2.598	88.24	-75.02
-2.558	86.66	-83.98	-2.558	84.12	-81.76
-2.518	85.58	-86.55	-2.518	82.96	-84.42
-2.478	90.06	-93.47	-2.478	87.5	-91.69
-2.438	96.08	-113.7	-2.438	93.73	-111.9
-2.398	104.4	-125.3	-2.398	102.2	-123.3
-2.358	104.8	-111.6	-2.358	102.7	-109.5
-2.318	88.25	-93.42	-2.318	86.51	-91.37
-2.278	80.9	-84.6	-2.278	79.24	-82.55
-2.238	88.78	-74.62	-2.238	86.71	-72.86
-2.198	101	-72.11	-2.198	98.57	-70.41
-2.158	112.3	-79.79	-2.158	109.8	-77.94
-2.118	119	-95.92	-2.118	116.6	-93.82
-2.078	127.9	-103	-2.078	125.4	-100.8
-2.038	131.5	-98.73	-2.038	129	-96.78
-1.998	129.3	-101.5	-1.998	126.9	-99.71
-1.958	127.5	-109.2	-1.958	125	-107.3
-1.918	118.4	-109.3	-1.918	116	-107.3
-1.878	108.6	-106.2	-1.878	106.7	-104.1
-1.838	103.1	-104.4	-1.838	101.6	-102.3
-1.798	107.8	-106.9	-1.798	106.4	-104.9
-1.758	113.3	-112	-1.758	112	-110
-1.718	113.7	-113.3	-1.718	112.5	-111.4
-1.678	113.3	-108.2	-1.678	112.1	-106.4
-1.638	111.5	-115.4	-1.638	110.1	-113.6
-1.598	107.5	-127	-1.598	106.1	-125.3
-1.558	110.5	-127.9	-1.558	109.1	-126.4
-1.518	111.4	-130.7	-1.518	110.1	-129.6
-1.478	110.8	-141.4	-1.478	109.7	-140.2
-1.438	127.3	-152.3	-1.438	126.2	-151
-1.398	130.2	-141.5	-1.398	129	-140.2
-1.358	105.1	-128.7	-1.358	103.7	-127.5
-1.318	82.13	-133.1	-1.318	80.85	-131.9
-1.278	68.19	-120.4	-1.278	67.07	-119.2
-1.238	64.93	-104.7	-1.238	63.76	-103.6
-1.198	73.43	-101	-1.198	72.08	-99.94
-1.158	86.08	-87.7	-1.158	84.69	-86.69
-1.118	93.88	-83.83	-1.118	92.65	-82.88
-1.078	90.54	-90.33	-1.078	89.41	-89.32
-1.038	81.98	-88.07	-1.038	80.92	-87.09
-0.998	71.53	-75.66	-0.998	70.55	-74.72
-0.958	60.77	-67.7	-0.958	59.89	-66.78
-0.918	70.91	-70.29	-0.918	69.94	-69.34
-0.878	84.11	-67.05	-0.878	83.07	-66.02
-0.838	74.29	-52.19	-0.838	73.34	-51.22
-0.798	67.98	-46.71	-0.798	67.14	-45.83
-0.758	76.78	-49.71	-0.758	75.95	-48.74
-0.718	84.57	-52.28	-0.718	83.77	-51.1
-0.678	91.9	-53.05	-0.678	91.17	-51.96
-0.638	89.3	-59.15	-0.638	88.64	-58.36
-0.598	85.05	-66.3	-0.598	84.31	-65.63
-0.558	87	-57.7	-0.558	86.16	-57.09
-0.518	85.99	-46.98	-0.518	85.22	-46.39
-0.478	81.96	-50.22	-0.478	81.25	-49.55
-0.438	72.74	-62.2	-0.438	72	-61.45
-0.398	48.84	-61.62	-0.398	48.19	-60.87
-0.358	31.8	-51.39	-0.358	31.25	-50.79
-0.318	34.5	-55.15	-0.318	33.88	-54.57
-0.278	30.23	-62.05	-0.278	29.58	-61.29
-0.238	18.57	-59.79	-0.238	18.07	-58.96
-0.198	10.63	-50.04	-0.198	10.32	-49.33
-0.158	3.261	-42.74	-0.158	3.165	-42.13
-0.118	0.3449	-44.3	-0.118	0.3348	-43.6
-0.078	0.0113	-37.8	-0.078	0.01097	-37.16
-0.038	0.0064	-15.84	-0.038	0.00633	-15.56
0.002	0.23	-2.647	0.002	0.2277	-2.599
0.042	2.566	-0.1806	0.042	2.54	-0.1772
0.082	9.357	-0.5534	0.082	9.263	-0.5403
0.122	14.25	-4.288	0.122	14.1	-4.186
0.162	16.43	-11.61	0.162	16.05	-11.33
0.202	22.76	-16.82	0.202	21.52	-16.4
0.242	32.91	-25.91	0.242	30.74	-25
0.282	34.78	-41.56	0.282	30.47	-38.03
0.322	37.81	-59.06	0.322	27.14	-49.67
0.362	42.49	-71.27	0.362	31.51	-61.88
0.402	31.96	-72.15	0.402	28.16	-68.58
0.442	15.61	-68.47	0.442	14.78	-66.96
0.482	13.68	-63.06	0.482	10.26	-58.83
0.522	19.33	-60.08	0.522	10.06	-50.11
0.562	12.11	-55.35	0.562	4.029	-46.59
0.602	4.318	-50.48	0.602	2.023	-46.76
0.642	10.13	-48.98	0.642	9.42	-46.16
0.682	23.56	-44.4	0.682	20.85	-39.15
0.722	32.08	-45.52	0.722	23.57	-34.37
0.762	30.43	-43.27	0.762	20.06	-31.26
0.802	13.06	-35.93	0.802	8.86	-30.01
0.842	2.114	-22.68	0.842	1.514	-20.59
0.882	2.785	-21.46	0.882	1.748	-19.09
0.922	13.37	-33.51	0.922	7.239	-26.55
0.962	25.87	-28.95	0.962	12.64	-17.27
1.002	21.55	-13.61	1.002	10.57	-4.362
1.042	12.16	-12.47	1.042	4.037	-2.56
1.082	13.42	-20.51	1.082	1.256	-7.539
1.122	19.13	-26.13	1.122	2.927	-14.09
1.162	32.33	-46.59	1.162	6.053	-22.78
1.202	57.34	-74.55	1.202	9.547	-23.64
1.242	87.81	-86.47	1.242	13.79	-13.56
1.282	91.77	-80.15	1.282	15.7	-9.359
1.322	82.43	-73.53	1.322	15.33	-13.26
1.362	86.29	-86.33	1.362	13.46	-19
1.402	110.3	-121.3	1.402	11.86	-20.54
1.442	113.1	-129.3	1.442	8.831	-17.07
1.482	80.16	-96.7	1.482	4.763	-11.82
1.522	60.53	-70.56	1.522	2.7	-6.728
1.562	70.93	-69.97	1.562	3.264	-4.328
1.602	84.25	-80.15	1.602	4.696	-5.034
1.642	70.76	-67.54	1.642	5.615	-5.848
1.682	68.73	-68.96	1.682	6.957	-7.513
1.722	92.93	-97.13	1.722	7.745	-9.635
1.762	116.4	-118.9	1.762	6.537	-8.478
1.802	140.1	-144.7	1.802	4.746	-5.991
1.842	158.2	-164.6	1.842	3.578	-4.225
1.882	132.1	-131.3	1.882	4.024	-3.453
1.922	99.51	-91.89	1.922	8.737	-5.306
1.962	78.25	-71.47	1.962	14.77	-10.49
2.002	61.26	-63.38	2.002	12.73	-13.79
2.042	53.8	-57.85	2.042	7.135	-9.626
2.082	64.76	-57.05	2.082	7.948	-4.574
2.122	77.17	-62.64	2.122	10.65	-5.416
2.162	77.5	-61.1	2.162	13.1	-8.028
2.202	69.9	-64.7	2.202	14.16	-10.2
2.242	66.9	-70.12	2.242	16.08	-11.25
2.282	74.31	-68.13	2.282	19	-8.626
2.322	80.58	-68.6	2.322	16.31	-6.751
2.362	70.14	-59.58	2.362	13.42	-7.441
2.402	67.81	-65.52	2.402	14.65	-8.883
2.442	84.25	-76.68	2.442	22.01	-8.598
2.482	85.18	-70.58	2.482	24.79	-8.765
2.522	66.75	-61.57	2.522	18.61	-12.39
2.562	55.8	-57.1	2.562	16.41	-17.82
2.602	60.05	-63.99	2.602	18.04	-24.69
2.642	61.63	-73.79	2.642	15.83	-27.02
2.682	56.42	-68.06	2.682	13.47	-23.98
2.722	63.6	-68.2	2.722	17.54	-23.32
2.762	60.48	-63.81	2.762	20.68	-25.92
2.802	40.56	-51.03	2.802	17.66	-26.96
2.842	23.7	-36.04	2.842	11.46	-21.21
2.882	29.64	-37.89	2.882	8.796	-17.81
2.922	60.99	-60.26	2.922	12.2	-16.16
2.962	84.13	-87.25	2.962	13.39	-17.29
3.002	72.4	-86.57	3.002	9.77	-18.19
3.042	49.2	-56.37	3.042	9.669	-14.63
3.082	46.66	-45.69	3.082	11.28	-12.82
3.122	60.32	-60.05	3.122	12.99	-14.26
3.162	64.76	-66.75	3.162	14.5	-16.02
3.202	57.18	-58.68	3.202	14.74	-15.76
3.242	50.75	-49.52	3.242	14.13	-14.01
3.282	48.57	-52.33	3.282	11.62	-14.59
3.322	45.62	-49.42	3.322	9.836	-13.55
3.362	35.94	-37.02	3.362	8.282	-10.05
3.402	23.25	-28.15	3.402	5.415	-8.103
3.442	8.766	-13.49	3.442	2.004	-4.378
3.482	6.112	-4.521	3.482	3.037	-1.778
3.522	22.71	-13.08	3.522	11.33	-4.618
3.562	44.25	-33.71	3.562	19.01	-9.726
3.602	52.64	-45.56	3.602	21.18	-14.2
3.642	57.89	-50.28	3.642	23.01	-20.32
3.682	53.13	-55.68	3.682	20.89	-24.95
3.722	33.62	-50.33	3.722	11.67	-22.98
3.762	29.16	-38.33	3.762	5.086	-13.79
3.802	38.34	-39.26	3.802	3.928	-6.973
3.842	29.25	-32.97	3.842	2.959	-4.03
3.882	15.31	-14.93	3.882	3.022	-1.895
3.922	22.01	-14.79	3.922	6.989	-2.505
3.962	33.5	-28.1	3.962	10.02	-4.826
4.002	43.05	-40.39	4.002	11.42	-7.692
4.042	47.78	-44.75	4.042	13.76	-9.766
4.082	46.19	-44.34	4.082	10.84	-9.787
4.122	49.18	-46.32	4.122	8.946	-10.85
4.162	43.57	-49.19	4.162	9.42	-12.68
4.202	42.95	-43.98	4.202	11.21	-8.665
4.242	44.75	-34.6	4.242	14.59	-5.187
4.282	41.07	-28.62	4.282	17.36	-7.895
4.322	41.86	-42.33	4.322	12.18	-12.05
4.362	32.91	-49.01	4.362	5.208	-15.93
4.402	20.64	-35.01	4.402	3.129	-16.16
4.442	34.14	-30.3	4.442	7.217	-10.06
4.482	47.31	-42.76	4.482	10.01	-8.777
4.522	36.33	-43.7	4.522	6.864	-10.28
4.562	42.9	-49.83	4.562	6.306	-10.01
4.602	54.03	-57.21	4.602	6.239	-7
4.642	52.65	-48.69	4.642	7.191	-4.437
4.682	54.97	-42.19	4.682	12.87	-5.237
4.722	55.77	-46.34	4.722	15.78	-8.683
4.762	47.02	-44.88	4.762	12.52	-11.52
4.802	37.01	-41.8	4.802	7.964	-15.02
4.842	28.3	-41.46	4.842	4.483	-15.3
4.882	36.27	-42.95	4.882	5.144	-10.28
4.922	41.93	-47.22	4.922	9.41	-11.55
4.962	30.88	-36.06	4.962	13.05	-14.21
5.002	16.47	-15.47	5.002	9.212	-8.106
5.042	11.14	-5.096	5.042	4.828	-2.202
5.082	26.25	-12.48	5.082	10.45	-3.341
5.122	35.15	-28.66	5.122	16.13	-9.634
5.162	28.67	-37.35	5.162	11.65	-14.65
5.202	25.9	-35.92	5.202	4.415	-12.33
5.242	27.05	-22.33	5.242	1.792	-5.472
5.282	32.15	-22.95	5.282	2.374	-2.749
5.322	30.35	-35.38	5.322	3.071	-3.958
5.362	20.41	-34.43	5.362	2.545	-4.241
5.402	18.78	-25.81	5.402	2.46	-3.342
5.442	19.96	-21.3	5.442	2.605	-3.13
5.482	16.26	-21.31	5.482	3.042	-3.89
5.522	16.16	-17.15	5.522	5.466	-3.305
5.562	14.85	-7.804	5.562	7.798	-1.442
5.602	15.59	-1.565	5.602	10.9	-0.3069
5.642	23.43	-1.769	5.642	16.26	-0.6814
5.682	22.26	-7.225	5.682	13.58	-2.867
5.722	12.01	-10.06	5.722	6.206	-4.008
5.762	10.36	-5.346	5.762	4.746	-2.46
5.802	17.75	-7.979	5.802	7.456	-6.189
5.842	17.7	-22.06	5.842	6.627	-18.27
5.882	10.11	-24.01	5.882	3.813	-20.27
5.922	6.606	-11.99	5.922	4.155	-9.773
5.962	8.598	-8.509	5.962	6.622	-5.956
6.002	5.164	-7.002	6.002	4.027	-4.79
6.042	0.9948	-6.845	6.042	0.7763	-4.929
6.082	0.05899	-7.337	6.082	0.04604	-5.365
6.122	0.00105	-3.307	6.122	0.0008193	-2.368
6.162	5.491e-06	-1.922	6.162	4.285e-06	-1.116
6.202	8.31e-09	-2.605	6.202	6.485e-09	-1.414
6.242	4.605e-12	-1.389	6.242	2.947e-12	-0.7525
6.282	2.437e-09	-0.2335	6.282	3.358e-10	-0.1265
6.322	1.69e-06	-0.01211	6.322	2.329e-07	-0.00653
6.362	0.0003391	-0.00633	6.362	4.673e-05	-0.0007105
6.402	0.01998	-0.1516	6.402	0.00275	-0.01505
6.442	0.3529	-1.141	6.442	0.04862	-0.1133
6.482	1.915	-2.683	6.482	0.2638	-0.2663
6.522	3.261	-1.994	6.522	0.4493	-0.1979
6.562	1.757	-0.4666	6.562	0.2421	-0.0463
6.602	0.2966	-0.0337	6.602	0.04087	-0.00334
6.642	0.01536	-0.0007333	6.642	0.00212	-7.278e-05
6.682	0.000238	-4.704e-06	6.682	3.28e-05	-4.669e-07
6.722	1.082e-06	-8.751e-09	6.722	1.491e-07	-8.685e-10
6.762	1.421e-09	-4.667e-12	6.762	1.958e-10	-4.632e-13
6.802	2.534e-12	-7.192e-16	6.802	5.777e-13	-7.138e-17
6.842	3.618e-09	-1.553e-16	6.842	9.12e-10	-4.321e-17
6.882	1.877e-06	-1.515e-12	6.882	4.73e-07	-4.216e-13
6.922	0.0002824	-2.968e-09	6.922	7.118e-05	-8.258e-10
6.962	0.01253	-1.666e-06	6.962	0.00316	-4.636e-07
7.002	0.1677	-0.0002711	7.002	0.04227	-7.544e-05
7.042	0.6932	-0.013	7.042	0.1747	-0.00362
7.082	0.9024	-0.1876	7.082	0.2274	-0.05219
7.122	0.3713	-0.8349	7.122	0.0936	-0.2323
7.162	0.04769	-1.169	7.162	0.01202	-0.3254
7.202	0.00187	-0.5179	7.202	0.0004707	-0.1441
7.242	2.177e-05	-0.07167	7.242	5.487e-06	-0.01994
7.282	7.414e-08	-0.00303	7.282	1.869e-08	-0.0008429
7.322	7.324e-11	-9.065e-05	7.322	1.852e-11	-4.073e-05
7.362	9.645e-10	-0.00299	7.362	3.625e-10	-0.00172
7.402	5.489e-07	-0.05109	7.402	2.063e-07	-0.02931
7.442	9.053e-05	-0.2685	7.442	3.403e-05	-0.154
7.482	0.0044	-0.4428	7.482	0.00165	-0.254
7.522	0.06429	-0.2311	7.522	0.02417	-0.1326
7.562	0.2902	-0.03781	7.562	0.1091	-0.02169
7.602	0.4227	-0.00396	7.602	0.1586	-0.00203
7.642	0.3112	-0.03256	7.642	0.1133	-0.01491
7.682	0.4539	-0.1576	7.682	0.1583	-0.07207
7.722	0.457	-0.2558	7.722	0.1587	-0.1125
7.762	0.1534	-0.4096	7.762	0.05323	-0.1064
7.802	0.01813	-1.619	7.802	0.00622	-0.3004
7.842	0.04262	-2.735	7.842	0.01335	-0.4996
7.882	0.259	-1.476	7.882	0.08095	-0.2696
7.922	0.5194	-0.2498	7.922	0.1605	-0.04561
7.962	0.6002	-0.01297	7.962	0.1622	-0.00237
8.002	1.275	-0.0002014	8.002	0.2944	-3.678e-05

## Sheet: Fig. 1d
Pd1/TiO2				Pdn/TiO2
346	0.88645	346	0.87864	346	0.63498	346	0.64579
345.95	0.89118	345.95	0.87478	345.95	0.64087	345.95	0.61342
345.9	0.89166	345.9	0.87239	345.9	0.65893	345.9	0.63753
345.85	0.88605	345.85	0.87655	345.85	0.64001	345.85	0.63031
345.8	0.88497	345.8	0.87685	345.8	0.63098	345.8	0.613
345.75	0.89519	345.75	0.87961	345.75	0.61793	345.75	0.62108
345.7	0.89969	345.7	0.88057	345.7	0.62554	345.7	0.61327
345.65	0.8945	345.65	0.88165	345.65	0.6464	345.65	0.63514
345.6	0.89223	345.6	0.87908	345.6	0.64257	345.6	0.62009
345.55	0.89197	345.55	0.88026	345.55	0.64906	345.55	0.63936
345.5	0.89447	345.5	0.88019	345.5	0.63435	345.5	0.63145
345.45	0.89548	345.45	0.8793	345.45	0.64635	345.45	0.60715
345.4	0.90088	345.4	0.88206	345.4	0.64285	345.4	0.60468
345.35	0.89955	345.35	0.88395	345.35	0.61362	345.35	0.61848
345.3	0.8995	345.3	0.87995	345.3	0.62551	345.3	0.61594
345.25	0.8974	345.25	0.87801	345.25	0.63268	345.25	0.61821
345.2	0.89691	345.2	0.8801	345.2	0.63228	345.2	0.61792
345.15	0.89357	345.15	0.88461	345.15	0.65029	345.15	0.6261
345.1	0.89595	345.1	0.88476	345.1	0.6452	345.1	0.60775
345.05	0.89629	345.05	0.88698	345.05	0.65121	345.05	0.61455
345	0.89384	345	0.88382	345	0.66511	345	0.60585
344.95	0.88657	344.95	0.88165	344.95	0.65953	344.95	0.64154
344.9	0.88492	344.9	0.88283	344.9	0.64268	344.9	0.63599
344.85	0.8863	344.85	0.88821	344.85	0.62777	344.85	0.63494
344.8	0.89503	344.8	0.89133	344.8	0.63572	344.8	0.6045
344.75	0.90181	344.75	0.88455	344.75	0.66382	344.75	0.60932
344.7	0.89811	344.7	0.87909	344.7	0.62017	344.7	0.62561
344.65	0.88834	344.65	0.87981	344.65	0.63828	344.65	0.61837
344.6	0.88415	344.6	0.88784	344.6	0.62676	344.6	0.61915
344.55	0.88946	344.55	0.89284	344.55	0.63227	344.55	0.63659
344.5	0.8947	344.5	0.89522	344.5	0.64497	344.5	0.63591
344.45	0.89603	344.45	0.89124	344.45	0.64525	344.45	0.61871
344.4	0.89596	344.4	0.88602	344.4	0.64178	344.4	0.61858
344.35	0.90074	344.35	0.8837	344.35	0.61448	344.35	0.6136
344.3	0.90482	344.3	0.88365	344.3	0.63249	344.3	0.63695
344.25	0.90002	344.25	0.87866	344.25	0.64357	344.25	0.61697
344.2	0.89711	344.2	0.8825	344.2	0.64756	344.2	0.60753
344.15	0.89558	344.15	0.89033	344.15	0.64606	344.15	0.6429
344.1	0.89769	344.1	0.8951	344.1	0.66175	344.1	0.63647
344.05	0.89626	344.05	0.89081	344.05	0.65431	344.05	0.63601
344	0.90386	344	0.8936	344	0.6297	344	0.63785
343.95	0.90805	343.95	0.90369	343.95	0.65234	343.95	0.63429
343.9	0.90747	343.9	0.90552	343.9	0.62904	343.9	0.63237
343.85	0.902	343.85	0.90202	343.85	0.62232	343.85	0.63573
343.8	0.90388	343.8	0.90141	343.8	0.63513	343.8	0.63693
343.75	0.90516	343.75	0.90454	343.75	0.65585	343.75	0.64443
343.7	0.90405	343.7	0.9024	343.7	0.64622	343.7	0.63697
343.65	0.90603	343.65	0.90174	343.65	0.64886	343.65	0.64027
343.6	0.90996	343.6	0.90283	343.6	0.67034	343.6	0.63958
343.55	0.90925	343.55	0.90903	343.55	0.64775	343.55	0.64146
343.5	0.90589	343.5	0.91422	343.5	0.6386	343.5	0.6272
343.45	0.91054	343.45	0.91471	343.45	0.63667	343.45	0.62241
343.4	0.91602	343.4	0.91246	343.4	0.66572	343.4	0.62167
343.35	0.91574	343.35	0.91991	343.35	0.64568	343.35	0.64168
343.3	0.91062	343.3	0.92069	343.3	0.65481	343.3	0.62963
343.25	0.90881	343.25	0.92464	343.25	0.65326	343.25	0.63459
343.2	0.9123	343.2	0.92608	343.2	0.66475	343.2	0.62973
343.15	0.92166	343.15	0.92678	343.15	0.6564	343.15	0.65771
343.1	0.93293	343.1	0.92061	343.1	0.6585	343.1	0.64874
343.05	0.93544	343.05	0.92788	343.05	0.6574	343.05	0.66147
343	0.9318	343	0.93638	343	0.65283	343	0.64686
342.95	0.92714	342.95	0.93732	342.95	0.64972	342.95	0.65913
342.9	0.92715	342.9	0.9332	342.9	0.64585	342.9	0.63117
342.85	0.93223	342.85	0.93099	342.85	0.66827	342.85	0.63726
342.8	0.93189	342.8	0.93264	342.8	0.65692	342.8	0.65961
342.75	0.92956	342.75	0.93819	342.75	0.67157	342.75	0.6566
342.7	0.93209	342.7	0.94223	342.7	0.67445	342.7	0.66183
342.65	0.93974	342.65	0.94068	342.65	0.67902	342.65	0.66247
342.6	0.94073	342.6	0.93574	342.6	0.67093	342.6	0.65093
342.55	0.93908	342.55	0.93907	342.55	0.66611	342.55	0.65757
342.5	0.94038	342.5	0.94672	342.5	0.67916	342.5	0.65988
342.45	0.94538	342.45	0.95033	342.45	0.68171	342.45	0.66055
342.4	0.94651	342.4	0.94521	342.4	0.66173	342.4	0.67523
342.35	0.94639	342.35	0.94452	342.35	0.66204	342.35	0.65976
342.3	0.94703	342.3	0.94833	342.3	0.67959	342.3	0.6509
342.25	0.95053	342.25	0.94726	342.25	0.67483	342.25	0.6531
342.2	0.94382	342.2	0.94276	342.2	0.6787	342.2	0.67906
342.15	0.9426	342.15	0.94418	342.15	0.6793	342.15	0.66794
342.1	0.9483	342.1	0.9443	342.1	0.69485	342.1	0.68169
342.05	0.95265	342.05	0.93754	342.05	0.69483	342.05	0.67255
342	0.95121	342	0.93687	342	0.70668	342	0.67071
341.95	0.95024	341.95	0.94437	341.95	0.69785	341.95	0.67555
341.9	0.95134	341.9	0.95247	341.9	0.69072	341.9	0.67281
341.85	0.94898	341.85	0.95244	341.85	0.71281	341.85	0.68417
341.8	0.94744	341.8	0.94799	341.8	0.71495	341.8	0.67151
341.75	0.94682	341.75	0.94177	341.75	0.71594	341.75	0.69501
341.7	0.94812	341.7	0.93962	341.7	0.71287	341.7	0.69096
341.65	0.94851	341.65	0.94257	341.65	0.69573	341.65	0.70721
341.6	0.95076	341.6	0.93879	341.6	0.69663	341.6	0.68369
341.55	0.95334	341.55	0.93798	341.55	0.70493	341.55	0.68425
341.5	0.95182	341.5	0.94032	341.5	0.71019	341.5	0.74204
341.45	0.94385	341.45	0.94148	341.45	0.71401	341.45	0.72597
341.4	0.94136	341.4	0.9353	341.4	0.75797	341.4	0.7315
341.35	0.94765	341.35	0.92706	341.35	0.73222	341.35	0.71359
341.3	0.94967	341.3	0.92399	341.3	0.72846	341.3	0.7351
341.25	0.94268	341.25	0.92024	341.25	0.757	341.25	0.71054
341.2	0.93708	341.2	0.91732	341.2	0.75728	341.2	0.74803
341.15	0.94027	341.15	0.91232	341.15	0.77507	341.15	0.72979
341.1	0.94369	341.1	0.90978	341.1	0.76589	341.1	0.7536
341.05	0.93758	341.05	0.91448	341.05	0.78054	341.05	0.73839
341	0.93235	341	0.91682	341	0.78759	341	0.7444
340.95	0.93179	340.95	0.91719	340.95	0.79547	340.95	0.77636
340.9	0.93369	340.9	0.90859	340.9	0.80378	340.9	0.75737
340.85	0.92779	340.85	0.90254	340.85	0.83342	340.85	0.76689
340.8	0.92217	340.8	0.90021	340.8	0.8218	340.8	0.77154
340.75	0.91896	340.75	0.90098	340.75	0.82754	340.75	0.78107
340.7	0.9204	340.7	0.90263	340.7	0.8241	340.7	0.81389
340.65	0.91787	340.65	0.90268	340.65	0.84843	340.65	0.8067
340.6	0.91658	340.6	0.90115	340.6	0.8493	340.6	0.82823
340.55	0.91641	340.55	0.89685	340.55	0.84972	340.55	0.83599
340.5	0.91736	340.5	0.89774	340.5	0.88698	340.5	0.83214
340.45	0.91652	340.45	0.90139	340.45	0.90405	340.45	0.84727
340.4	0.91776	340.4	0.90138	340.4	0.89152	340.4	0.85715
340.35	0.91748	340.35	0.89654	340.35	0.88348	340.35	0.89751
340.3	0.91589	340.3	0.89263	340.3	0.91194	340.3	0.88319
340.25	0.91102	340.25	0.89147	340.25	0.89103	340.25	0.87886
340.2	0.9102	340.2	0.88847	340.2	0.88215	340.2	0.91429
340.15	0.90636	340.15	0.88379	340.15	0.89468	340.15	0.88895
340.1	0.90833	340.1	0.88299	340.1	0.89172	340.1	0.89203
340.05	0.90491	340.05	0.88571	340.05	0.86879	340.05	0.87734
340	0.90265	340	0.88659	340	0.83949	340	0.89736
339.95	0.89933	339.95	0.88944	339.95	0.85984	339.95	0.88289
339.9	0.90216	339.9	0.89566	339.9	0.84973	339.9	0.86444
339.85	0.9043	339.85	0.89525	339.85	0.82157	339.85	0.85995
339.8	0.90173	339.8	0.89128	339.8	0.79576	339.8	0.87688
339.75	0.89541	339.75	0.88912	339.75	0.79398	339.75	0.83846
339.7	0.89469	339.7	0.89608	339.7	0.7565	339.7	0.8167
339.65	0.89874	339.65	0.89164	339.65	0.77252	339.65	0.82923
339.6	0.89872	339.6	0.88834	339.6	0.75568	339.6	0.81467
339.55	0.89749	339.55	0.88333	339.55	0.73674	339.55	0.78185
339.5	0.89994	339.5	0.88568	339.5	0.72769	339.5	0.76467
339.45	0.90529	339.45	0.88572	339.45	0.70864	339.45	0.76911
339.4	0.90888	339.4	0.89118	339.4	0.68901	339.4	0.74873
339.35	0.9098	339.35	0.89581	339.35	0.6818	339.35	0.72193
339.3	0.90274	339.3	0.89465	339.3	0.70078	339.3	0.67944
339.25	0.90147	339.25	0.89026	339.25	0.6832	339.25	0.71172
339.2	0.90349	339.2	0.8883	339.2	0.65835	339.2	0.69465
339.15	0.90979	339.15	0.89133	339.15	0.65535	339.15	0.71491
339.1	0.91202	339.1	0.89574	339.1	0.66309	339.1	0.68059
339.05	0.91422	339.05	0.89716	339.05	0.66143	339.05	0.69431
339	0.90845	339	0.89481	339	0.66658	339	0.67143
338.95	0.90659	338.95	0.89257	338.95	0.66807	338.95	0.64964
338.9	0.90811	338.9	0.89874	338.9	0.66659	338.9	0.66127
338.85	0.9078	338.85	0.90576	338.85	0.64566	338.85	0.64618
338.8	0.90829	338.8	0.90742	338.8	0.62172	338.8	0.62499
338.75	0.91183	338.75	0.904	338.75	0.64705	338.75	0.64189
338.7	0.91118	338.7	0.90684	338.7	0.63372	338.7	0.64608
338.65	0.90815	338.65	0.91281	338.65	0.64041	338.65	0.64143
338.6	0.91252	338.6	0.91649	338.6	0.67677	338.6	0.63882
338.55	0.92	338.55	0.91092	338.55	0.63383	338.55	0.64224
338.5	0.91808	338.5	0.91178	338.5	0.62489	338.5	0.63923
338.45	0.90894	338.45	0.91575	338.45	0.6365	338.45	0.61793
338.4	0.90648	338.4	0.92074	338.4	0.63692	338.4	0.62496
338.35	0.91723	338.35	0.92131	338.35	0.64377	338.35	0.62621
338.3	0.92699	338.3	0.92807	338.3	0.64607	338.3	0.61748
338.25	0.92841	338.25	0.93243	338.25	0.61858	338.25	0.63479
338.2	0.92738	338.2	0.93262	338.2	0.62715	338.2	0.6355
338.15	0.93084	338.15	0.9351	338.15	0.63385	338.15	0.63333
338.1	0.93109	338.1	0.93557	338.1	0.62128	338.1	0.62765
338.05	0.93079	338.05	0.93626	338.05	0.64452	338.05	0.64333
338	0.93712	338	0.93297	338	0.62142	338	0.62908
337.95	0.94322	337.95	0.94048	337.95	0.63536	337.95	0.63422
337.9	0.9441	337.9	0.94007	337.9	0.66436	337.9	0.6128
337.85	0.94172	337.85	0.9417	337.85	0.65196	337.85	0.62363
337.8	0.94177	337.8	0.94487	337.8	0.63804	337.8	0.63337
337.75	0.93922	337.75	0.9591	337.75	0.63376	337.75	0.61836
337.7	0.94397	337.7	0.96779	337.7	0.61584	337.7	0.63075
337.65	0.94841	337.65	0.96667	337.65	0.62542	337.65	0.62119
337.6	0.95251	337.6	0.96066	337.6	0.63134	337.6	0.62329
337.55	0.95891	337.55	0.95843	337.55	0.606	337.55	0.62408
337.5	0.96613	337.5	0.96537	337.5	0.66283	337.5	0.62661
337.45	0.96027	337.45	0.97193	337.45	0.64898	337.45	0.63584
337.4	0.95647	337.4	0.97719	337.4	0.65184	337.4	0.63459
337.35	0.95989	337.35	0.97899	337.35	0.65337	337.35	0.64357
337.3	0.97141	337.3	0.98052	337.3	0.65091	337.3	0.62916
337.25	0.9697	337.25	0.97897	337.25	0.64732	337.25	0.6339
337.2	0.9706	337.2	0.9801	337.2	0.63707	337.2	0.61998
337.15	0.96816	337.15	0.97895	337.15	0.64759	337.15	0.63543
337.1	0.97628	337.1	0.97577	337.1	0.65915	337.1	0.65868
337.05	0.97841	337.05	0.97641	337.05	0.65626	337.05	0.6449
337	0.98207	337	0.98148	337	0.67379	337	0.64854
336.95	0.9813	336.95	0.98638	336.95	0.66006	336.95	0.65076
336.9	0.98088	336.9	0.98498	336.9	0.66231	336.9	0.65736
336.85	0.97813	336.85	0.98152	336.85	0.65468	336.85	0.67133
336.8	0.98133	336.8	0.98038	336.8	0.67127	336.8	0.67526
336.75	0.98684	336.75	0.98612	336.75	0.68476	336.75	0.66162
336.7	0.98437	336.7	0.98366	336.7	0.66856	336.7	0.65685
336.65	0.9789	336.65	0.97838	336.65	0.67459	336.65	0.676
336.6	0.97739	336.6	0.97971	336.6	0.69156	336.6	0.6783
336.55	0.98381	336.55	0.9847	336.55	0.70869	336.55	0.67107
336.5	0.9838	336.5	0.97825	336.5	0.7007	336.5	0.69578
336.45	0.98288	336.45	0.97664	336.45	0.70826	336.45	0.69535
336.4	0.98177	336.4	0.97576	336.4	0.70774	336.4	0.68615
336.35	0.984	336.35	0.97131	336.35	0.71552	336.35	0.70321
336.3	0.98274	336.3	0.96449	336.3	0.71774	336.3	0.70202
336.25	0.98346	336.25	0.96417	336.25	0.74702	336.25	0.72699
336.2	0.98404	336.2	0.96677	336.2	0.74705	336.2	0.71575
336.15	0.98545	336.15	0.97099	336.15	0.7541	336.15	0.71726
336.1	0.98642	336.1	0.96458	336.1	0.76788	336.1	0.72718
336.05	0.98322	336.05	0.95417	336.05	0.76718	336.05	0.72585
336	0.97514	336	0.94767	336	0.77343	336	0.75152
335.95	0.97161	335.95	0.9471	335.95	0.78853	335.95	0.74158
335.9	0.96856	335.9	0.94584	335.9	0.78291	335.9	0.77545
335.85	0.96494	335.85	0.94121	335.85	0.79016	335.85	0.76531
335.8	0.95986	335.8	0.94022	335.8	0.83213	335.8	0.75146
335.75	0.96491	335.75	0.93862	335.75	0.83038	335.75	0.75832
335.7	0.96522	335.7	0.94202	335.7	0.83816	335.7	0.75708
335.65	0.96279	335.65	0.93093	335.65	0.84571	335.65	0.7992
335.6	0.95752	335.6	0.91858	335.6	0.85898	335.6	0.81059
335.55	0.95583	335.55	0.91638	335.55	0.88545	335.55	0.82714
335.5	0.94618	335.5	0.91504	335.5	0.89908	335.5	0.83182
335.45	0.94113	335.45	0.91163	335.45	0.91811	335.45	0.86024
335.4	0.94075	335.4	0.90833	335.4	0.94099	335.4	0.86962
335.35	0.9471	335.35	0.91205	335.35	0.96218	335.35	0.88062
335.3	0.9413	335.3	0.90684	335.3	0.95115	335.3	0.90191
335.25	0.9419	335.25	0.90678	335.25	0.96518	335.25	0.92611
335.2	0.93359	335.2	0.90729	335.2	0.9769	335.2	0.92614
335.15	0.93043	335.15	0.90385	335.15	0.96539	335.15	0.94498
335.1	0.92489	335.1	0.89919	335.1	0.97785	335.1	0.94443
335.05	0.92326	335.05	0.90176	335.05	1	335.05	0.95869
335	0.91503	335	0.90791	335	0.99264	335	0.99015
334.95	0.9151	334.95	0.89916	334.95	0.98495	334.95	0.9892
334.9	0.91745	334.9	0.89315	334.9	0.98279	334.9	0.98037
334.85	0.91518	334.85	0.89082	334.85	0.97647	334.85	0.9694
334.8	0.90973	334.8	0.89906	334.8	0.96568	334.8	0.99365
334.75	0.91231	334.75	0.89615	334.75	0.94542	334.75	1
334.7	0.91486	334.7	0.89399	334.7	0.91537	334.7	0.97853
334.65	0.91284	334.65	0.88903	334.65	0.88516	334.65	0.97769
334.6	0.90812	334.6	0.8919	334.6	0.88664	334.6	0.97848
334.55	0.90744	334.55	0.89219	334.55	0.87749	334.55	0.9259
334.5	0.90587	334.5	0.89068	334.5	0.84328	334.5	0.91697
334.45	0.90059	334.45	0.88277	334.45	0.85514	334.45	0.93395
334.4	0.8995	334.4	0.88235	334.4	0.83617	334.4	0.88766
334.35	0.90581	334.35	0.88242	334.35	0.80157	334.35	0.88839
334.3	0.90884	334.3	0.88733	334.3	0.76019	334.3	0.85234
334.25	0.90841	334.25	0.88577	334.25	0.73736	334.25	0.84451
334.2	0.90679	334.2	0.88299	334.2	0.72786	334.2	0.83386
334.15	0.90486	334.15	0.88372	334.15	0.7106	334.15	0.81007
334.1	0.90518	334.1	0.89233	334.1	0.73255	334.1	0.76903
334.05	0.90689	334.05	0.89701	334.05	0.69207	334.05	0.76243
334	0.90733	334	0.89099	334	0.67234	334	0.72693
333.95	0.90383	333.95	0.88775	333.95	0.65542	333.95	0.72298
333.9	0.89992	333.9	0.8874	333.9	0.65053	333.9	0.69922
333.85	0.89734	333.85	0.8868	333.85	0.63041	333.85	0.67202
333.8	0.89531	333.8	0.88854	333.8	0.64093	333.8	0.68238
333.75	0.89459	333.75	0.88972	333.75	0.63604	333.75	0.64261
333.7	0.89586	333.7	0.88679	333.7	0.61428	333.7	0.61389
333.65	0.90258	333.65	0.88317	333.65	0.62732	333.65	0.6278
333.6	0.90437	333.6	0.88605	333.6	0.61173	333.6	0.63348
333.55	0.89803	333.55	0.8895	333.55	0.60551	333.55	0.59374
333.5	0.8964	333.5	0.88735	333.5	0.59637	333.5	0.59747
333.45	0.90002	333.45	0.88609	333.45	0.60148	333.45	0.59965
333.4	0.90145	333.4	0.88737	333.4	0.60012	333.4	0.60486
333.35	0.89743	333.35	0.89031	333.35	0.60707	333.35	0.61423
333.3	0.8958	333.3	0.88932	333.3	0.569	333.3	0.59598
333.25	0.90313	333.25	0.88568	333.25	0.5735	333.25	0.59789
333.2	0.9067	333.2	0.88689	333.2	0.58899	333.2	0.58377
333.15	0.90624	333.15	0.88741	333.15	0.57757	333.15	0.57358
333.1	0.90072	333.1	0.88556	333.1	0.58819	333.1	0.58914
333.05	0.90219	333.05	0.88456	333.05	0.57918	333.05	0.58766
333	0.90152	333	0.89062	333	0.5746	333	0.59155
332.95	0.90186	332.95	0.89552	332.95	0.57789	332.95	0.58366
332.9	0.90013	332.9	0.89546	332.9	0.59394	332.9	0.58742
332.85	0.89984	332.85	0.89115	332.85	0.58121	332.85	0.57425
332.8	0.89923	332.8	0.89201	332.8	0.58605	332.8	0.5583
332.75	0.89644	332.75	0.89499	332.75	0.59173	332.75	0.56759
332.7	0.89418	332.7	0.89004	332.7	0.58997	332.7	0.58212
332.65	0.89771	332.65	0.88377	332.65	0.5822	332.65	0.58525
332.6	0.90465	332.6	0.88521	332.6	0.57896	332.6	0.56133
332.55	0.91099	332.55	0.88849	332.55	0.55852	332.55	0.57505
332.5	0.91059	332.5	0.88956	332.5	0.59183	332.5	0.57928
332.45	0.90779	332.45	0.89537	332.45	0.58116	332.45	0.55767
332.4	0.90337	332.4	0.89423	332.4	0.55401	332.4	0.55966
332.35	0.9038	332.35	0.88683	332.35	0.57165	332.35	0.57331
332.3	0.89953	332.3	0.88532	332.3	0.58315	332.3	0.57034
332.25	0.90171	332.25	0.88776	332.25	0.59531	332.25	0.54987
332.2	0.9049	332.2	0.88921	332.2	0.59921	332.2	0.55266
332.15	0.90594	332.15	0.88642	332.15	0.57339	332.15	0.56947
332.1	0.90038	332.1	0.88296	332.1	0.54736	332.1	0.55662
332.05	0.90017	332.05	0.87966	332.05	0.57931	332.05	0.56801
332	0.90292	332	0.88319	332	0.58077	332	0.58362

## Sheet: Fig. 1e
	Production rate (mmol g–1 h–1)
metal	C2H6	error bars	CO2	error bars	C2H4	error bars
Pdn	0.152	0.017	0.089	0.009	0.037	0.005
Pd1	0.875	0.043	0.049	0.0062	0.023	0.0032
Au1	0.312	0.026	0.083	0.0087	0.003	0.0002
Ir1	0.028	0.0025	0.071	0.0067	/	/
Rh1	0.032	0.0022	0.065	0.0073	/	/
Ru1	0.025	0.002	0.076	0.0075	/	/

## Sheet: Fig. 2c
	Pd foil (1/2)	PdO	Pd1/TiO2
0	3.16724	1.59983	0.43048
0.03068	3.17306	1.60686	0.42675
0.06136	3.18356	1.62427	0.41575
0.09204	3.19248	1.64522	0.39804
0.12272	3.19745	1.66442	0.37462
0.1534	3.19749	1.67854	0.34714
0.18408	3.19257	1.68568	0.31887
0.21476	3.18357	1.68501	0.29856
0.24544	3.17292	1.67673	0.30321
0.27612	3.16733	1.66217	0.32912
0.3068	3.17399	1.64412	0.36067
0.33748	3.18521	1.62749	0.39127
0.36816	3.19462	1.6193	0.41801
0.39884	3.19974	1.62543	0.43908
0.42951	3.19946	1.64505	0.45322
0.46019	3.19374	1.67202	0.45957
0.49087	3.18383	1.70017	0.45771
0.52155	3.17413	1.72507	0.44772
0.55223	3.17561	1.74385	0.43034
0.58291	3.18985	1.75491	0.40732
0.61359	3.20726	1.75784	0.38227
0.64427	3.2229	1.75368	0.36247
0.67495	3.23433	1.74516	0.35939
0.70563	3.24014	1.73707	0.37956
0.73631	3.23979	1.73583	0.41666
0.76699	3.23348	1.74746	0.46155
0.79767	3.22218	1.77421	0.50817
0.82835	3.20741	1.8135	0.55265
0.85903	3.19113	1.86	0.59227
0.88971	3.17548	1.90805	0.62503
0.92039	3.16312	1.95266	0.64953
0.95107	3.15958	1.98985	0.66505
0.98175	3.16504	2.01671	0.67163
1.01243	3.17279	2.03155	0.67033
1.04311	3.18283	2.03419	0.66345
1.07379	3.19558	2.02631	0.65482
1.10447	3.20987	2.01201	0.64984
1.13515	3.22338	1.99835	0.65482
1.16583	3.23344	1.99505	0.67528
1.1965	3.23747	2.01231	0.71374
1.22718	3.23346	2.05655	0.76899
1.25786	3.22027	2.12735	0.83716
1.28854	3.19806	2.21871	0.91333
1.31922	3.17008	2.32236	0.99263
1.3499	3.17586	2.43014	1.07064
1.38058	3.21351	2.53474	1.14348
1.41126	3.25163	2.62993	1.20787
1.44194	3.28455	2.71054	1.26104
1.47262	3.30808	2.77242	1.30082
1.5033	3.31913	2.81244	1.32559
1.53398	3.31646	2.82855	1.33428
1.56466	3.30196	2.81978	1.32645
1.59534	3.28332	2.7862	1.3022
1.62602	3.27754	2.72891	1.26216
1.6567	3.30159	2.64997	1.20749
1.68738	3.35084	2.55224	1.13982
1.71806	3.40957	2.43933	1.06115
1.74874	3.46546	2.31532	0.97382
1.77942	3.51034	2.18468	0.88041
1.8101	3.53953	2.05201	0.78369
1.84078	3.55227	1.92191	0.68656
1.87146	3.5528	1.79882	0.59213
1.90214	3.55125	1.68719	0.50389
1.93282	3.56204	1.59326	0.42676
1.9635	3.59707	1.54633	0.37005
1.99418	3.65721	1.58455	0.35056
2.02485	3.73215	1.62887	0.36907
2.05553	3.80724	1.65942	0.40043
2.08621	3.86908	1.6756	0.42915
2.11689	3.90837	1.67992	0.4502
2.14757	3.92189	1.67679	0.46228
2.17825	3.91497	1.67226	0.46557
2.20893	3.90428	1.67303	0.46102
2.23961	3.91795	1.68371	0.45002
2.27029	3.98536	1.70425	0.43431
2.30097	4.11802	1.73064	0.41588
2.33165	4.30332	1.7578	0.39687
2.36233	4.5164	1.78134	0.37945
2.39301	4.73149	1.79806	0.36554
2.42369	4.92605	1.80603	0.35627
2.45437	5.08172	1.80458	0.35144
2.48505	5.18475	1.79437	0.34953
2.51573	5.22624	1.77768	0.34851
2.54641	5.20238	1.75873	0.34664
2.57709	5.11441	1.74399	0.34289
2.60777	4.96835	1.74126	0.337
2.63845	4.77437	1.75621	0.32954
2.66913	4.54599	1.78877	0.3219
2.69981	4.29913	1.83398	0.31631
2.73049	4.05126	1.88569	0.31528
2.76117	3.82107	1.9386	0.31999
2.79184	3.6293	1.98871	0.32933
2.82252	3.49974	2.03313	0.34095
2.8532	3.44792	2.06987	0.35262
2.88388	3.45064	2.09772	0.36263
2.91456	3.46311	2.11612	0.36978
2.94524	3.45977	2.12507	0.37324
2.97592	3.43449	2.12505	0.37254
3.0066	3.39107	2.11693	0.36744
3.03728	3.33865	2.10183	0.358
3.06796	3.29096	2.08101	0.34449
3.09864	3.26607	2.05575	0.32744
3.12932	3.27187	2.02724	0.30763
3.16	3.29149	1.99649	0.28642
3.19068	3.3073	1.96426	0.2685
3.22136	3.31207	1.93108	0.27345
3.25204	3.30492	1.89723	0.29421
3.28272	3.2882	1.86286	0.31622
3.3134	3.26599	1.82799	0.33671
3.34408	3.2431	1.79272	0.35457
3.37476	3.22432	1.75718	0.36905
3.40544	3.21374	1.72166	0.37963
3.43612	3.21401	1.68661	0.38597
3.4668	3.22588	1.65261	0.38793
3.49748	3.24853	1.62036	0.38556
3.52816	3.27995	1.59062	0.37908
3.55884	3.31697	1.56422	0.36891
3.58952	3.35561	1.54206	0.35567
3.62019	3.39154	1.52541	0.34019
3.65087	3.42065	1.51671	0.32365
3.68155	3.43952	1.5169	0.30785
3.71223	3.44583	1.52039	0.29586
3.74291	3.43854	1.52397	0.29209
3.77359	3.41803	1.52839	0.29794
3.80427	3.38593	1.53537	0.30932
3.83495	3.34493	1.54575	0.32206
3.86563	3.29849	1.55909	0.33389
3.89631	3.25072	1.5744	0.34369
3.92699	3.20775	1.59057	0.3509
3.95767	3.18852	1.60657	0.35528
3.98835	3.21072	1.62149	0.35684
4.01903	3.24368	1.63455	0.35574
4.04971	3.27521	1.64516	0.35231
4.08039	3.30323	1.65288	0.34699
4.11107	3.32685	1.65747	0.34035
4.14175	3.34486	1.65884	0.333
4.17243	3.35552	1.65711	0.32562
4.20311	3.35694	1.6525	0.3189
4.23379	3.34762	1.64538	0.31343
4.26447	3.32736	1.63623	0.30965
4.29515	3.2987	1.62557	0.30774
4.32583	3.27049	1.61395	0.3076
4.35651	3.26343	1.60191	0.30896
4.38719	3.29456	1.58994	0.31157
4.41786	3.35161	1.57844	0.31526
4.44854	3.41743	1.56771	0.32
4.47922	3.48171	1.55786	0.32578
4.5099	3.53781	1.54887	0.33261
4.54058	3.58104	1.54059	0.34039
4.57126	3.60821	1.53274	0.34891
4.60194	3.61764	1.525	0.35788
4.63262	3.60906	1.51711	0.36696
4.6633	3.58357	1.50883	0.37577
4.69398	3.54336	1.50022	0.38396
4.72466	3.49147	1.50927	0.39122
4.75534	3.43138	1.51909	0.39727
4.78602	3.36674	1.5293	0.40193
4.8167	3.30128	1.53976	0.40509
4.84738	3.24019	1.55029	0.4067
4.87806	3.20153	1.56071	0.40677
4.90874	3.22497	1.57082	0.40538
4.93942	3.27593	1.58044	0.40265
4.9701	3.32899	1.58938	0.39871
5.00078	3.37933	1.59748	0.39371
5.03146	3.42484	1.6046	0.3878
5.06214	3.46362	1.61061	0.38115
5.09282	3.49364	1.61541	0.37389
5.1235	3.51301	1.61893	0.3662
5.15418	3.52013	1.62113	0.35827
5.18486	3.51409	1.622	0.35036
5.21553	3.49477	1.62154	0.34279
5.24621	3.46303	1.6198	0.33602
5.27689	3.42066	1.61685	0.33057
5.30757	3.3703	1.61279	0.32703
5.33825	3.31531	1.60771	0.32581
5.36893	3.25963	1.60177	0.32708
5.39961	3.20847	1.59511	0.33055
5.43029	3.17763	1.58791	0.3357
5.46097	3.19621	1.58037	0.34183
5.49165	3.22176	1.57269	0.34833
5.52233	3.23766	1.56514	0.35466
5.55301	3.2419	1.558	0.36046
5.58369	3.23487	1.55158	0.36546
5.61437	3.21834	1.54623	0.36954
5.64505	3.19596	1.54224	0.37271
5.67573	3.17843	1.5398	0.37505
5.70641	3.1899	1.53887	0.37671
5.73709	3.21762	1.53917	0.37791
5.76777	3.24553	1.54027	0.37886
5.79845	3.26886	1.54173	0.37975
5.82913	3.28533	1.54322	0.38069
5.85981	3.29381	1.54449	0.3817
5.89049	3.29399	1.54544	0.38271
5.92117	3.28634	1.54603	0.38353
5.95185	3.27194	1.5463	0.38393
5.98253	3.25238	1.54633	0.38361
6.0132	3.22954	1.54623	0.38228
6.04388	3.20541	1.54612	0.37967
6.07456	3.18189	1.54607	0.37556
6.10524	3.16067	1.54614	0.36979
6.13592	3.15708	1.54631	0.36226
6.1666	3.17048	1.54653	0.35297
6.19728	3.17944	1.54668	0.34198
6.22796	3.18437	1.54665	0.32944
6.25864	3.18631	1.54628	0.31555
6.28932	3.18677	1.54548	0.30062
6.32	3.18743	1.54414	0.28509
6.35068	3.18933	1.54222	0.26998
6.38136	3.19234	1.53973	0.26087
6.41204	3.19544	1.5367	0.26991
6.44272	3.1974	1.53328	0.28457
6.4734	3.19727	1.52966	0.29935
6.50408	3.19456	1.52612	0.31327
6.53476	3.18925	1.52309	0.32592
6.56544	3.18185	1.52101	0.33707
6.59612	3.17376	1.52025	0.34653
6.6268	3.16863	1.5208	0.35424
6.65748	3.17201	1.52225	0.36017
6.68816	3.18238	1.52404	0.3644
6.71884	3.19545	1.52566	0.36704
6.74952	3.20948	1.52673	0.36826
6.7802	3.22386	1.527	0.36826
6.81087	3.23835	1.52634	0.36726
6.84155	3.25278	1.52468	0.36543
6.87223	3.26687	1.52205	0.36292
6.90291	3.28016	1.5186	0.35979
6.93359	3.29204	1.51465	0.35603
6.96427	3.30179	1.511	0.35155
6.99495	3.30865	1.50955	0.34617
7.02563	3.31196	1.51201	0.3397
7.05631	3.31124	1.51699	0.33191
7.08699	3.30629	1.52281	0.32261
7.11767	3.29726	1.52869	0.31165
7.14835	3.28466	1.53419	0.29898
7.17903	3.26952	1.53905	0.28469
7.20971	3.25338	1.54304	0.26938
7.24039	3.23839	1.54603	0.25915
7.27107	3.22731	1.54791	0.27208
7.30175	3.22257	1.54865	0.29142
7.33243	3.22451	1.54827	0.31204
7.36311	3.23075	1.54681	0.33308
7.39379	3.2382	1.54439	0.35402
7.42447	3.24455	1.54118	0.37441
7.45515	3.24852	1.53736	0.39382
7.48583	3.24962	1.53317	0.41184
7.51651	3.24792	1.52891	0.42814
7.54719	3.24383	1.52491	0.44241
7.57787	3.23801	1.52157	0.45442
7.60854	3.23113	1.51926	0.464
7.63922	3.22379	1.51824	0.47103
7.6699	3.21641	1.51843	0.47546
7.70058	3.20913	1.51942	0.47729
7.73126	3.202	1.52074	0.47655
7.76194	3.19505	1.52204	0.47332
7.79262	3.18862	1.52309	0.46768
7.8233	3.18356	1.52377	0.45974
7.85398	3.18119	1.52404	0.44961
7.88466	3.18243	1.52393	0.43741
7.91534	3.18658	1.52348	0.42326
7.94602	3.19191	1.52276	0.40728
7.9767	3.19681	1.52185	0.38959
8.00738	3.20013	1.52086	0.37037
8.03806	3.20114	1.51985	0.34982
8.06874	3.19947	1.51891	0.3282
8.09942	3.19504	1.51809	0.30599
8.1301	3.18806	1.51742	0.28442
8.16078	3.17891	1.5169	0.26965
8.19146	3.16822	1.51652	0.27848
8.22214	3.1567	1.51622	0.29976
8.25282	3.15498	1.51594	0.32308
8.2835	3.16593	1.51562	0.34647
8.31418	3.17559	1.51521	0.3693
8.34486	3.18343	1.51465	0.39121
8.37554	3.1891	1.51392	0.41198
8.40621	3.19244	1.51301	0.43146
8.43689	3.19352	1.51194	0.44958
8.46757	3.19257	1.51076	0.46633
8.49825	3.19	1.50958	0.48176
8.52893	3.18636	1.50857	0.49595
8.55961	3.1823	1.50797	0.50901
8.59029	3.17852	1.50801	0.52105
8.62097	3.17561	1.50874	0.53217
8.65165	3.17389	1.51002	0.54243
8.68233	3.17322	1.5116	0.55184
8.71301	3.17309	1.51329	0.56034
8.74369	3.17295	1.51493	0.56784
8.77437	3.17237	1.51643	0.57418
8.80505	3.17113	1.51769	0.57916
8.83573	3.16918	1.51868	0.58258
8.86641	3.16659	1.51937	0.58422
8.89709	3.16349	1.51972	0.58389
8.92777	3.16009	1.51976	0.58143
8.95845	3.15663	1.51949	0.57673
8.98913	3.15344	1.51894	0.56976
9.01981	3.15181	1.51814	0.56054
9.05049	3.15331	1.51714	0.54917
9.08117	3.15499	1.51598	0.53581
9.11185	3.15596	1.5147	0.5207
9.14253	3.15602	1.51337	0.50414
9.17321	3.15514	1.51202	0.48648
9.20388	3.15344	1.51072	0.46811
9.23456	3.15176	1.5095	0.44945
9.26524	3.15363	1.50846	0.43095
9.29592	3.15726	1.50766	0.41304
9.3266	3.16122	1.50723	0.39615
9.35728	3.16509	1.50723	0.38068
9.38796	3.16853	1.50769	0.36696
9.41864	3.17126	1.50855	0.35522
9.44932	3.17302	1.50972	0.34553
9.48	3.17363	1.51109	0.33782
9.51068	3.17302	1.51257	0.33183
9.54136	3.17119	1.5141	0.32721
9.57204	3.16834	1.5156	0.32355
9.60272	3.16489	1.51701	0.32051
9.6334	3.16181	1.51829	0.31788
9.66408	3.16096	1.51937	0.31561
9.69476	3.16357	1.52023	0.31378
9.72544	3.16832	1.52082	0.31265
9.75612	3.17367	1.52113	0.31252
9.7868	3.17878	1.52114	0.31368
9.81748	3.18314	1.52084	0.31629
9.84816	3.18644	1.52026	0.32034
9.87884	3.18844	1.51939	0.32563
9.90952	3.18904	1.51828	0.33185
9.9402	3.18822	1.51694	0.33863
9.97088	3.18611	1.51543	0.34559

## Sheet: Fig. 2d
	Pd1/TiO2	Pdn/TiO2	TiO2
0	0	0	0
0.5	0.37066	0.07389	0.0021
1	0.9115	0.15663	0.00406
1.5	1.3821	0.23104	0.00633
2	1.7825	0.26379	0.00994
2.5	2.1235	0.27881	0.0123
3	2.4955	0.2816	0.0148

## Sheet: Fig. 2e
	C2H6 (%)			CO2 (%)			C2H4 (%)
	Pd1/TiO2	Pdn/TiO2	TiO2	Pd1/TiO2	Pdn/TiO2	TiO2	Pd1/TiO2	Pdn/TiO2	TiO2
0.5	94.605	64.668	1.23	3.73306	29.0397	98.77	1.66198	6.29235	0
1	96.1945	66.4664	1.56	2.67442	28.4896	98.44	1.13108	5.04396	0
1.5	96.0769	67.7817	2.22	2.97629	27.2365	97.78	0.94684	4.9818	0
2	95.7349	64.799	2.8	3.16248	28.9475	97.2	1.10257	6.25352	0
2.5	95.3538	62.3047	2.56	3.53079	30.57	97.44	1.11546	7.12531	0
3	95.5573	60.1421	2.63	3.30525	31.9875	97.37	1.1375	8.87041	0

## Sheet: Fig. 2f
	UV-Vis			Pd1/TiO2			Pdn/TiO2			TiO2
	Pd1/TiO2	Pdn/TiO2	TiO2		AQE (%)	error bars		AQE (%)	error bars		AQE (%)	error bars
200	1.2626	1.34	1.2954	350	3.05	0.29	350	0.39	0.13	350	0.01	/
201	1.2829	1.3598	1.3128	365	2.81	0.25	365	0.31	0.08	365	0.007	/
202	1.3068	1.3807	1.3255	380	1.85	0.2	380	0.23	0.04	380	0.004	/
203	1.3418	1.4136	1.3524	400	0.316	0.06	400	0.086	0.022	400	0	/
204	1.3585	1.4355	1.3803	450	0.036	0.005	450	0.023	0.004	450	0	/
205	1.3838	1.4643	1.4031	500	0.01	0.003	500	0.006	0.002	500	0	/
206	1.4061	1.4832	1.4226	600	0.002	0.0001	600	0.001	0.0001	600	0	/
207	1.4334	1.5082	1.4491
208	1.4523	1.5141	1.4618
209	1.4757	1.5357	1.4753
210	1.49	1.5424	1.4923
211	1.5072	1.5491	1.5057
212	1.5173	1.5519	1.5231
213	1.5273	1.5631	1.5395
214	1.5297	1.5676	1.556
215	1.5343	1.5722	1.5658
216	1.5389	1.5721	1.5687
217	1.5407	1.5711	1.5701
218	1.5382	1.5628	1.5698
219	1.5364	1.5572	1.5624
220	1.5292	1.5462	1.5553
221	1.5228	1.5404	1.5488
222	1.5151	1.5299	1.5367
223	1.5085	1.5195	1.5179
224	1.4996	1.5076	1.5045
225	1.4878	1.4955	1.4898
226	1.4781	1.4779	1.4725
227	1.4664	1.4624	1.4565
228	1.4537	1.4484	1.4443
229	1.4413	1.4331	1.4274
230	1.433	1.4212	1.4119
231	1.4193	1.4099	1.3973
232	1.4111	1.3963	1.3821
233	1.4027	1.3865	1.3693
234	1.3966	1.3772	1.3575
235	1.3884	1.3685	1.3472
236	1.3851	1.3627	1.3413
237	1.3795	1.3562	1.3366
238	1.3775	1.3526	1.3334
239	1.3786	1.3508	1.3337
240	1.3796	1.3501	1.3366
241	1.3805	1.3498	1.3399
242	1.3843	1.3559	1.3455
243	1.389	1.3603	1.3522
244	1.3937	1.3675	1.3608
245	1.4011	1.3745	1.3701
246	1.4086	1.3838	1.3795
247	1.4188	1.392	1.3932
248	1.427	1.4005	1.4053
249	1.4356	1.4066	1.4196
250	1.4434	1.4154	1.4328
251	1.4536	1.4226	1.4466
252	1.462	1.4318	1.4588
253	1.469	1.4411	1.4729
254	1.4763	1.4497	1.4845
255	1.4834	1.4559	1.4958
256	1.4904	1.4623	1.5074
257	1.4957	1.4661	1.5171
258	1.5013	1.4695	1.5266
259	1.5069	1.4734	1.5342
260	1.51	1.4782	1.5414
261	1.5111	1.4828	1.5462
262	1.5126	1.4853	1.5525
263	1.5145	1.4889	1.5563
264	1.5144	1.4907	1.5594
265	1.5156	1.4914	1.5614
266	1.5176	1.4927	1.5651
267	1.5183	1.4954	1.5662
268	1.5193	1.4961	1.5674
269	1.5196	1.4977	1.5677
270	1.5188	1.4994	1.5687
271	1.5168	1.5001	1.5688
272	1.5169	1.502	1.5683
273	1.5155	1.5028	1.567
274	1.5151	1.5039	1.5668
275	1.5174	1.5046	1.5666
276	1.5178	1.5046	1.5644
277	1.5166	1.5058	1.5633
278	1.5174	1.5063	1.5636
279	1.5169	1.5089	1.5631
280	1.5141	1.5098	1.5614
281	1.5142	1.5127	1.5617
282	1.5142	1.5126	1.5617
283	1.511	1.5149	1.5595
284	1.5103	1.5147	1.5585
285	1.5108	1.5158	1.5579
286	1.5097	1.5167	1.5567
287	1.5085	1.5178	1.5555
288	1.5095	1.5178	1.555
289	1.5094	1.5189	1.5547
290	1.5088	1.5201	1.5528
291	1.5085	1.5197	1.5523
292	1.5074	1.5216	1.5526
293	1.5084	1.5226	1.551
294	1.5076	1.5227	1.5496
295	1.5057	1.5231	1.5508
296	1.5055	1.5232	1.5494
297	1.5062	1.5224	1.5482
298	1.5055	1.5217	1.5496
299	1.5039	1.5214	1.5493
300	1.5044	1.5217	1.5464
301	1.5021	1.5226	1.5457
302	1.5003	1.5207	1.5449
303	1.4971	1.5211	1.5422
304	1.4962	1.5194	1.5397
305	1.4947	1.5166	1.5384
306	1.4951	1.5134	1.5382
307	1.4942	1.5121	1.5373
308	1.4946	1.5089	1.5367
309	1.4944	1.5071	1.534
310	1.4956	1.5039	1.5335
311	1.4941	1.5013	1.5298
312	1.4931	1.4979	1.525
313	1.4909	1.4945	1.5231
314	1.4886	1.4915	1.5221
315	1.4828	1.4897	1.5183
316	1.4792	1.4878	1.5168
317	1.4766	1.4852	1.5133
318	1.4735	1.4825	1.5064
319	1.4707	1.4798	1.5001
320	1.4695	1.4758	1.4944
321	1.4664	1.4715	1.4851
322	1.4625	1.4688	1.4787
323	1.4582	1.4682	1.4709
324	1.4524	1.4646	1.4618
325	1.4468	1.4617	1.4507
326	1.4429	1.4597	1.4406
327	1.4361	1.4573	1.4272
328	1.4282	1.453	1.4161
329	1.4225	1.4497	1.4053
330	1.4161	1.4476	1.3925
331	1.4069	1.4446	1.3788
332	1.3991	1.4397	1.3664
333	1.391	1.4362	1.3504
334	1.3818	1.4344	1.3337
335	1.3722	1.431	1.3179
336	1.3633	1.4269	1.3007
337	1.354	1.4251	1.284
338	1.345	1.4211	1.269
339	1.3351	1.4166	1.2527
340	1.3237	1.4116	1.2373
341	1.3128	1.4069	1.2226
342	1.3019	1.399	1.2061
343	1.2893	1.3918	1.1888
344	1.2771	1.3847	1.172
345	1.2638	1.3753	1.1543
346	1.2501	1.3658	1.1376
347	1.2352	1.3585	1.1218
348	1.2199	1.3493	1.1047
349	1.2032	1.3387	1.0872
350	1.1866	1.3284	1.0704
351	1.1683	1.3169	1.0516
352	1.1497	1.3022	1.0315
353	1.1308	1.2881	1.0131
354	1.1109	1.2714	0.9939
355	1.0901	1.2543	0.9735
356	1.0694	1.2363	0.9528
357	1.0467	1.2171	0.9313
358	1.0227	1.1943	0.9089
359	0.9962	1.1692	0.8839
360	0.968	1.1437	0.8576
361	0.94	1.1157	0.8315
362	0.9118	1.0857	0.8041
363	0.8839	1.0565	0.7764
364	0.8577	1.0272	0.7498
365	0.8319	0.9962	0.7234
366	0.8052	0.9646	0.6962
367	0.7793	0.9332	0.67
368	0.7543	0.901	0.6436
369	0.7295	0.8693	0.6171
370	0.7061	0.8377	0.5912
371	0.684	0.808	0.5662
372	0.6627	0.7781	0.5414
373	0.6425	0.7498	0.5176
374	0.6238	0.7219	0.4949
375	0.6056	0.695	0.4726
376	0.589	0.6691	0.4514
377	0.5729	0.6447	0.4309
378	0.5577	0.6214	0.4113
379	0.5435	0.5995	0.3926
380	0.5306	0.5794	0.3751
381	0.5178	0.5604	0.3582
382	0.5066	0.5432	0.3424
383	0.4961	0.5275	0.3276
384	0.4861	0.5134	0.3133
385	0.477	0.501	0.2997
386	0.4681	0.4897	0.2868
387	0.4597	0.4798	0.2743
388	0.4515	0.471	0.2621
389	0.4438	0.4632	0.2503
390	0.4366	0.4566	0.239
391	0.4297	0.4508	0.228
392	0.4231	0.446	0.2176
393	0.417	0.4419	0.2069
394	0.4106	0.4386	0.1969
395	0.4044	0.4357	0.187
396	0.3988	0.4332	0.1774
397	0.393	0.431	0.1674
398	0.3874	0.4289	0.1585
399	0.3824	0.4274	0.1498
400	0.3774	0.4258	0.141
401	0.3726	0.4246	0.1327
402	0.3683	0.4237	0.1254
403	0.3641	0.4233	0.1182
404	0.3598	0.4222	0.1111
405	0.3558	0.4215	0.105
406	0.3522	0.4211	0.0993
407	0.3485	0.4205	0.0937
408	0.3449	0.4199	0.0889
409	0.3417	0.4195	0.0845
410	0.3388	0.4193	0.0807
411	0.3358	0.4189	0.0773
412	0.3332	0.4185	0.0744
413	0.3307	0.418	0.0718
414	0.3283	0.4177	0.0699
415	0.3258	0.4174	0.0678
416	0.3236	0.417	0.0662
417	0.3214	0.417	0.0649
418	0.3192	0.4167	0.0637
419	0.3173	0.4168	0.0626
420	0.3154	0.4168	0.0618
421	0.3134	0.4166	0.0608
422	0.3117	0.4165	0.0605
423	0.3101	0.4166	0.0599
424	0.3084	0.4164	0.0594
425	0.3068	0.4162	0.0591
426	0.3053	0.4162	0.0591
427	0.3037	0.4158	0.0588
428	0.3024	0.4159	0.0589
429	0.3013	0.416	0.0591
430	0.3003	0.4159	0.0591
431	0.2992	0.416	0.059
432	0.2982	0.4162	0.0591
433	0.2969	0.416	0.0589
434	0.2957	0.4158	0.0589
435	0.2945	0.4159	0.0592
436	0.2936	0.4161	0.0596
437	0.2926	0.416	0.0598
438	0.2918	0.4161	0.0602
439	0.291	0.4159	0.0602
440	0.2901	0.4158	0.0602
441	0.289	0.4157	0.0601
442	0.2882	0.416	0.0604
443	0.2875	0.416	0.0606
444	0.2865	0.4164	0.0608
445	0.2857	0.4164	0.0611
446	0.2851	0.4162	0.0613
447	0.2841	0.416	0.0613
448	0.283	0.4158	0.0612
449	0.2822	0.4157	0.0614
450	0.2811	0.4155	0.0612
451	0.2804	0.4154	0.0612
452	0.2797	0.4151	0.0612
453	0.279	0.4149	0.0611
454	0.2783	0.4148	0.061
455	0.2776	0.4144	0.0609
456	0.2766	0.4143	0.0606
457	0.2756	0.414	0.0604
458	0.2747	0.4138	0.0603
459	0.2738	0.4133	0.0602
460	0.2728	0.4132	0.0601
461	0.2719	0.4129	0.0601
462	0.271	0.4129	0.06
463	0.2703	0.4127	0.06
464	0.2695	0.4125	0.0596
465	0.2688	0.4123	0.0596
466	0.2681	0.412	0.0596
467	0.2674	0.4116	0.0595
468	0.2667	0.4113	0.0593
469	0.2661	0.411	0.0594
470	0.2652	0.4105	0.0591
471	0.2646	0.4102	0.0589
472	0.2635	0.4097	0.0587
473	0.2627	0.4096	0.0587
474	0.2618	0.4092	0.0586
475	0.2609	0.4089	0.0586
476	0.26	0.4088	0.0585
477	0.2591	0.4085	0.0584
478	0.258	0.4082	0.0581
479	0.2569	0.4078	0.0578
480	0.256	0.4076	0.0576
481	0.2549	0.4072	0.0572
482	0.2543	0.4071	0.0571
483	0.2533	0.4068	0.0567
484	0.2524	0.4067	0.0567
485	0.2516	0.4066	0.0566
486	0.2508	0.4066	0.0566
487	0.2498	0.4061	0.0564
488	0.2491	0.4058	0.0565
489	0.2483	0.4055	0.0563
490	0.2473	0.4049	0.0561
491	0.2463	0.4045	0.056
492	0.2456	0.4043	0.0559
493	0.2446	0.4039	0.0557
494	0.2437	0.4037	0.0556
495	0.2429	0.4035	0.0554
496	0.242	0.4031	0.0553
497	0.2409	0.4028	0.0554
498	0.24	0.4026	0.0552
499	0.2394	0.4024	0.0552
500	0.2386	0.4021	0.0553
501	0.2377	0.4019	0.0551
502	0.2368	0.4017	0.0549
503	0.2359	0.4016	0.0549
504	0.2348	0.4013	0.0551
505	0.2337	0.401	0.0549
506	0.2329	0.4009	0.0549
507	0.232	0.4006	0.0548
508	0.2311	0.4	0.0548
509	0.2301	0.3996	0.0545
510	0.2293	0.3994	0.0546
511	0.2284	0.3992	0.0546
512	0.2275	0.399	0.0547
513	0.2267	0.3989	0.0548
514	0.2258	0.3987	0.0546
515	0.2248	0.3984	0.0545
516	0.2237	0.3978	0.0544
517	0.2229	0.3974	0.0542
518	0.2219	0.3972	0.0542
519	0.2214	0.3971	0.0545
520	0.2206	0.3967	0.0545
521	0.2199	0.3966	0.0546
522	0.2189	0.3963	0.0547
523	0.218	0.396	0.0548
524	0.2169	0.3953	0.0546
525	0.216	0.3948	0.0545
526	0.2153	0.3946	0.0544
527	0.2144	0.3942	0.0542
528	0.2137	0.394	0.0544
529	0.2129	0.3941	0.0546
530	0.2121	0.394	0.0548
531	0.2111	0.3937	0.0548
532	0.2102	0.3934	0.0549
533	0.2094	0.3932	0.0549
534	0.2086	0.3929	0.0549
535	0.2079	0.3928	0.0549
536	0.2071	0.3925	0.0549
537	0.2065	0.3925	0.055
538	0.2058	0.3922	0.0552
539	0.2051	0.3918	0.0551
540	0.2042	0.3913	0.0552
541	0.2035	0.3912	0.0555
542	0.2027	0.3908	0.0556
543	0.2018	0.3906	0.0554
544	0.2013	0.3904	0.0557
545	0.2008	0.3902	0.0557
546	0.2002	0.3899	0.0557
547	0.1995	0.3897	0.0557
548	0.1989	0.3895	0.056
549	0.198	0.3893	0.0559
550	0.1972	0.3891	0.0559
551	0.1964	0.3888	0.0561
552	0.1959	0.3886	0.0561
553	0.195	0.388	0.056
554	0.1944	0.3876	0.0559
555	0.1938	0.3873	0.056
556	0.1932	0.387	0.0559
557	0.1924	0.3866	0.056
558	0.1918	0.3866	0.0562
559	0.1912	0.3865	0.0564
560	0.1907	0.3863	0.0564
561	0.19	0.3861	0.0566
562	0.1896	0.3857	0.0567
563	0.189	0.3854	0.0566
564	0.1883	0.3853	0.0566
565	0.1876	0.3849	0.0566
566	0.187	0.3846	0.0565
567	0.1863	0.3845	0.0565
568	0.1858	0.3843	0.0567
569	0.1853	0.384	0.0568
570	0.1847	0.3837	0.0569
571	0.184	0.3836	0.0571
572	0.1834	0.3833	0.057
573	0.1828	0.3831	0.0571
574	0.1823	0.3827	0.0572
575	0.1818	0.3826	0.0573
576	0.1813	0.3824	0.0574
577	0.1809	0.382	0.0576
578	0.1802	0.3816	0.0577
579	0.1797	0.3814	0.0578
580	0.1791	0.3811	0.0579
581	0.1785	0.3806	0.0579
582	0.1778	0.3804	0.0579
583	0.1772	0.3802	0.0579
584	0.1767	0.3799	0.058
585	0.1763	0.3797	0.0581
586	0.176	0.3795	0.0584
587	0.1755	0.3792	0.0585
588	0.1751	0.3788	0.0586
589	0.1746	0.3785	0.0586
590	0.174	0.3781	0.0586
591	0.1734	0.3779	0.0587
592	0.1729	0.3776	0.0586
593	0.1724	0.3773	0.0587
594	0.172	0.3773	0.0588
595	0.1717	0.3772	0.0589
596	0.1712	0.3769	0.059
597	0.1708	0.3766	0.0592
598	0.1702	0.3764	0.0591
599	0.1697	0.3761	0.0592
600	0.169	0.3757	0.0591
601	0.1685	0.3755	0.059
602	0.1679	0.3751	0.0589
603	0.1676	0.3747	0.0589
604	0.1672	0.3745	0.059
605	0.1669	0.3741	0.059
606	0.1665	0.374	0.0592
607	0.1661	0.3737	0.0593
608	0.1657	0.3736	0.0594
609	0.1651	0.3732	0.0593
610	0.1647	0.3728	0.0592
611	0.1641	0.3723	0.0591
612	0.1638	0.3721	0.0592
613	0.1634	0.3717	0.0592
614	0.1632	0.3714	0.0592
615	0.163	0.3711	0.0595
616	0.1626	0.371	0.0595
617	0.1624	0.3707	0.0594
618	0.162	0.3704	0.0596
619	0.1616	0.3701	0.0597
620	0.161	0.3699	0.0597
621	0.1608	0.3696	0.0599
622	0.1603	0.3692	0.0598
623	0.1599	0.3689	0.0598
624	0.1595	0.3688	0.0599
625	0.1592	0.3685	0.0599
626	0.1589	0.3682	0.0599
627	0.1587	0.3682	0.0603
628	0.1584	0.368	0.0604
629	0.158	0.3677	0.0606
630	0.1576	0.3672	0.0607
631	0.1571	0.3669	0.0609
632	0.1567	0.3665	0.0608
633	0.1564	0.3663	0.061
634	0.1561	0.3662	0.061
635	0.1558	0.3659	0.0609
636	0.1555	0.3656	0.0607
637	0.155	0.3653	0.0607
638	0.1548	0.3648	0.0605
639	0.1544	0.3644	0.0606
640	0.1542	0.3642	0.0608
641	0.1538	0.3637	0.0607
642	0.1537	0.3635	0.0608
643	0.1535	0.3633	0.0609
644	0.1533	0.363	0.061
645	0.1532	0.3626	0.0609
646	0.153	0.3623	0.061
647	0.1528	0.3621	0.0611
648	0.1524	0.3619	0.0613
649	0.1521	0.3618	0.0614
650	0.1517	0.3617	0.0615
651	0.1513	0.3615	0.0617
652	0.151	0.3613	0.0617
653	0.1507	0.3607	0.0615
654	0.1507	0.3603	0.0615
655	0.1504	0.3599	0.0615
656	0.1503	0.3596	0.0614
657	0.1499	0.3591	0.0615
658	0.1495	0.3588	0.0617
659	0.1491	0.3586	0.0617
660	0.149	0.3584	0.0619
661	0.1487	0.3582	0.0618
662	0.1485	0.358	0.0617
663	0.1485	0.3578	0.0618
664	0.1483	0.3577	0.0619
665	0.1482	0.3575	0.062
666	0.1482	0.3574	0.0622
667	0.148	0.3572	0.0625
668	0.1478	0.3572	0.0628
669	0.1476	0.3569	0.063
670	0.1472	0.3568	0.0631
671	0.1469	0.3564	0.0632
672	0.1468	0.3561	0.0632
673	0.1467	0.3555	0.0629
674	0.1465	0.3553	0.063
675	0.1463	0.3549	0.0629
676	0.1462	0.3545	0.063
677	0.1461	0.3545	0.063
678	0.1457	0.3539	0.0632
679	0.1454	0.3535	0.0632
680	0.1452	0.3532	0.0635
681	0.145	0.3531	0.0634
682	0.1447	0.3526	0.0636
683	0.1447	0.3525	0.0633
684	0.1443	0.3523	0.0633
685	0.144	0.3519	0.0631
686	0.1438	0.3513	0.0632
687	0.1437	0.3511	0.063
688	0.1434	0.351	0.0633
689	0.1436	0.3509	0.0633
690	0.1433	0.3508	0.0636
691	0.1433	0.3507	0.0636
692	0.1432	0.3506	0.0637
693	0.1429	0.3501	0.0634
694	0.1427	0.3496	0.0633
695	0.1426	0.3492	0.0631
696	0.1421	0.3489	0.0635
697	0.1414	0.3481	0.0631
698	0.1416	0.3485	0.0637
699	0.1413	0.3481	0.0639
700	0.1409	0.3477	0.064
701	0.1408	0.3472	0.0638
702	0.1408	0.347	0.064
703	0.1404	0.3464	0.0636
704	0.1401	0.3462	0.0635
705	0.1402	0.3459	0.0636
706	0.14	0.3456	0.0636
707	0.1399	0.3454	0.0636
708	0.1397	0.3451	0.064
709	0.14	0.345	0.0643
710	0.1398	0.345	0.0643
711	0.1396	0.3449	0.0644
712	0.1397	0.3445	0.0646
713	0.1393	0.3439	0.0647
714	0.1386	0.3432	0.0647
715	0.1386	0.3429	0.0651
716	0.1385	0.3425	0.0653
717	0.1381	0.342	0.0658
718	0.1382	0.3417	0.0661
719	0.1385	0.3415	0.0665
720	0.1381	0.3408	0.0666
721	0.1379	0.3406	0.0666
722	0.1379	0.3402	0.0668
723	0.1377	0.3397	0.067
724	0.1376	0.3393	0.0671
725	0.1376	0.339	0.0673
726	0.1374	0.3387	0.0674
727	0.1372	0.3384	0.0676
728	0.1371	0.3381	0.0677
729	0.137	0.3378	0.0679
730	0.137	0.3375	0.068
731	0.1369	0.3372	0.0681
732	0.1367	0.3369	0.0681
733	0.1365	0.3366	0.0682
734	0.1364	0.3363	0.0682
735	0.1362	0.3361	0.0683
736	0.136	0.3358	0.0682
737	0.1359	0.3355	0.0682
738	0.1357	0.3352	0.0682
739	0.1355	0.3349	0.0682
740	0.1353	0.3347	0.0682
741	0.1352	0.3344	0.0682
742	0.135	0.3342	0.0682
743	0.1349	0.3339	0.0682
744	0.1348	0.3337	0.0683
745	0.1347	0.3334	0.0683
746	0.1346	0.3332	0.0683
747	0.1345	0.333	0.0684
748	0.1344	0.3327	0.0685
749	0.1342	0.3324	0.0685
750	0.1341	0.3321	0.0685
751	0.134	0.3319	0.0686
752	0.1339	0.3317	0.0686
753	0.1338	0.3314	0.0687
754	0.1337	0.3311	0.0687
755	0.1335	0.3308	0.0686
756	0.1334	0.3305	0.0686
757	0.1333	0.3302	0.0687
758	0.1331	0.33	0.0687
759	0.133	0.3298	0.0687
760	0.1329	0.3295	0.0688
761	0.1328	0.3292	0.0688
762	0.1327	0.3288	0.0688
763	0.1325	0.3285	0.0687
764	0.1324	0.3283	0.0688
765	0.1323	0.3281	0.0688
766	0.1322	0.3279	0.0689
767	0.1321	0.3275	0.0689
768	0.132	0.3273	0.069
769	0.1319	0.3271	0.069
770	0.1317	0.3269	0.0689
771	0.1316	0.3267	0.069
772	0.1315	0.3265	0.0691
773	0.1314	0.3262	0.0691
774	0.1313	0.326	0.0691
775	0.131	0.3257	0.069
776	0.1309	0.3254	0.0691
777	0.1308	0.3252	0.069
778	0.1306	0.3249	0.0691
779	0.1305	0.3246	0.069
780	0.1304	0.3243	0.069
781	0.1303	0.324	0.0691
782	0.1301	0.3236	0.069
783	0.13	0.3233	0.069
784	0.1299	0.3231	0.069
785	0.1299	0.3228	0.0691
786	0.1299	0.3227	0.0691
787	0.1298	0.3224	0.0691
788	0.1297	0.3221	0.069
789	0.1296	0.3219	0.0691
790	0.1295	0.3217	0.0691
791	0.1294	0.3214	0.0691
792	0.1293	0.3211	0.069
793	0.1292	0.3209	0.0691
794	0.1291	0.3207	0.0691
795	0.1289	0.3203	0.069
796	0.1288	0.32	0.0688
797	0.1286	0.3197	0.0687
798	0.1285	0.3194	0.0686
799	0.1284	0.3192	0.0684
800	0.1282	0.319	0.0683

## Sheet: Fig. 3a
2001.75	0.84212	0.95342	1.00402	1.04935	1.09454	1.13455
1999.82	0.84188	0.95362	1.00421	1.04949	1.09454	1.13449
1997.89	0.8416	0.95359	1.00391	1.0494	1.09443	1.13443
1995.96	0.84152	0.95313	1.00339	1.04888	1.09399	1.13404
1994.03	0.84188	0.95227	1.00306	1.04808	1.09323	1.13352
1992.11	0.84252	0.95152	1.00269	1.04756	1.09257	1.13327
1990.18	0.84283	0.95145	1.00246	1.04765	1.09262	1.13352
1988.25	0.84271	0.95188	1.00269	1.04817	1.09312	1.13397
1986.32	0.84244	0.95234	1.0031	1.0486	1.0935	1.1341
1984.39	0.84228	0.95263	1.00324	1.04883	1.09372	1.13404
1982.46	0.84236	0.9527	1.00321	1.04883	1.09394	1.13391
1980.54	0.84232	0.95277	1.00313	1.04874	1.09421	1.13385
1978.61	0.84196	0.95286	1.00295	1.04864	1.09438	1.13385
1976.68	0.84164	0.9528	1.0028	1.04855	1.09432	1.13385
1974.75	0.84152	0.9524	1.00272	1.04836	1.09394	1.13372
1972.82	0.84172	0.95208	1.00261	1.04798	1.09339	1.13359
1970.89	0.84208	0.95191	1.00232	1.04742	1.09279	1.13327
1968.96	0.84216	0.95152	1.00195	1.04685	1.09235	1.13288
1967.04	0.84184	0.95122	1.00172	1.0468	1.09207	1.13275
1965.11	0.84168	0.95155	1.0018	1.04751	1.09224	1.13294
1963.18	0.84176	0.95194	1.00195	1.04817	1.09268	1.13333
1961.25	0.84176	0.95211	1.00224	1.04841	1.09317	1.13339
1959.32	0.84176	0.95234	1.00254	1.04836	1.09356	1.13346
1957.39	0.8418	0.9526	1.00265	1.04827	1.09361	1.13372
1955.47	0.8418	0.95277	1.00265	1.04831	1.09345	1.13391
1953.54	0.8418	0.95286	1.00287	1.0486	1.09345	1.13397
1951.61	0.84188	0.95283	1.00306	1.04864	1.09377	1.13391
1949.68	0.84212	0.95263	1.00287	1.04831	1.09388	1.13359
1947.75	0.84244	0.95231	1.00265	1.04789	1.09361	1.13333
1945.82	0.84267	0.95175	1.00243	1.04737	1.09317	1.13327
1943.89	0.84283	0.95129	1.0022	1.04699	1.09273	1.1332
1941.97	0.84248	0.95139	1.00217	1.04704	1.09257	1.13327
1940.04	0.84188	0.95201	1.00235	1.0476	1.0929	1.13359
1938.11	0.84172	0.95254	1.00272	1.04812	1.09361	1.13391
1936.18	0.84192	0.9529	1.0031	1.04836	1.0941	1.13391
1934.25	0.84188	0.95296	1.00324	1.04831	1.0941	1.13378
1932.32	0.84164	0.95263	1.00317	1.04817	1.09366	1.13346
1930.4	0.84148	0.9524	1.00302	1.04827	1.09345	1.13339
1928.47	0.84144	0.9524	1.0028	1.0485	1.09356	1.13339
1926.54	0.84172	0.95224	1.0025	1.04836	1.09345	1.13314
1924.61	0.8422	0.95165	1.00213	1.0476	1.09268	1.13249
1922.68	0.84224	0.95116	1.00191	1.04694	1.0918	1.13204
1920.75	0.84184	0.95119	1.00202	1.04685	1.09147	1.13198
1918.82	0.84152	0.95139	1.00224	1.04694	1.09147	1.13204
1916.9	0.84133	0.95178	1.00254	1.04718	1.09174	1.13236
1914.97	0.84113	0.95237	1.00284	1.04751	1.09251	1.13301
1913.04	0.84105	0.9526	1.0028	1.04751	1.09295	1.13346
1911.11	0.84113	0.95221	1.00239	1.04704	1.09257	1.13333
1909.18	0.84125	0.95165	1.00202	1.04676	1.09191	1.13294
1907.25	0.84109	0.95148	1.00195	1.04713	1.09185	1.13281
1905.33	0.84089	0.95158	1.00198	1.04756	1.09235	1.13288
1903.4	0.84093	0.95158	1.00191	1.04756	1.09262	1.13268
1901.47	0.84117	0.95148	1.00169	1.04713	1.09257	1.1323
1899.54	0.84144	0.95122	1.00143	1.04666	1.09229	1.13198
1897.61	0.84176	0.9506	1.00087	1.04614	1.09158	1.13159
1895.68	0.84196	0.94974	1.00005	1.04553	1.09054	1.13107
1893.75	0.842	0.94908	0.99946	1.04506	1.08988	1.13062
1891.83	0.84192	0.94856	0.9992	1.04444	1.08949	1.13023
1889.9	0.84176	0.94816	0.99912	1.04374	1.08911	1.12998
1887.97	0.8416	0.94849	0.99942	1.04383	1.08933	1.13023
1886.04	0.84168	0.94925	0.99983	1.04463	1.08999	1.13081
1884.11	0.84204	0.94964	1.00002	1.04525	1.09054	1.13101
1882.18	0.84232	0.94977	1.00002	1.04558	1.09076	1.13094
1880.26	0.84228	0.94997	1.00002	1.04572	1.09076	1.13088
1878.33	0.84212	0.95014	1.00005	1.04586	1.0907	1.13088
1876.4	0.842	0.95	0.99994	1.04591	1.09054	1.13075
1874.47	0.84216	0.94951	0.99961	1.04572	1.09021	1.13036
1872.54	0.84248	0.94853	0.99912	1.04477	1.08938	1.12985
1870.61	0.84283	0.94695	0.99846	1.04289	1.08779	1.12882
1868.68	0.84287	0.94576	0.99797	1.04152	1.08647	1.12785
1866.76	0.84236	0.94659	0.99846	1.04237	1.08719	1.12843
1864.83	0.84184	0.94836	0.99927	1.04411	1.089	1.12985
1862.9	0.84164	0.94945	0.99972	1.0451	1.09004	1.13062
1860.97	0.84152	0.94968	0.99968	1.04529	1.09004	1.13062
1859.04	0.8416	0.94945	0.99938	1.04496	1.08982	1.13036
1857.11	0.84168	0.94931	0.99942	1.04463	1.09004	1.13049
1855.19	0.84168	0.94945	0.99979	1.04468	1.09048	1.13081
1853.26	0.84176	0.94977	0.99994	1.04487	1.09076	1.13094
1851.33	0.84196	0.94984	0.99953	1.04473	1.09059	1.13062
1849.4	0.84216	0.94918	0.99905	1.04411	1.08977	1.12991
1847.47	0.84208	0.9478	0.99857	1.04326	1.08839	1.12888
1845.54	0.84188	0.94629	0.99801	1.04232	1.08691	1.12772
1843.61	0.84172	0.94583	0.99794	1.04204	1.08664	1.12746
1841.69	0.84156	0.94675	0.99835	1.04289	1.08779	1.12836
1839.76	0.84133	0.94767	0.99864	1.04355	1.08878	1.12907
1837.83	0.84121	0.9482	0.99887	1.04364	1.08911	1.12927
1835.9	0.84144	0.94862	0.99924	1.04378	1.08933	1.12946
1833.97	0.84164	0.94862	0.99931	1.04393	1.08911	1.1294
1832.04	0.84184	0.9476	0.99868	1.04303	1.0879	1.12856
1830.11	0.84212	0.94636	0.99775	1.04157	1.08636	1.1274
1828.19	0.84184	0.94636	0.9976	1.04143	1.08631	1.12733
1826.26	0.84125	0.94688	0.99794	1.04213	1.08697	1.12772
1824.33	0.84085	0.94724	0.99816	1.04265	1.08746	1.12824
1822.4	0.84081	0.94797	0.99853	1.04336	1.08839	1.12894
1820.47	0.84109	0.94849	0.99894	1.04383	1.08927	1.12959
1818.54	0.84129	0.94823	0.9989	1.04378	1.08949	1.12946
1816.62	0.84105	0.94777	0.99857	1.04369	1.08911	1.12901
1814.69	0.84057	0.94741	0.99812	1.0436	1.08861	1.12849
1812.76	0.84029	0.94678	0.99768	1.04289	1.08779	1.12811
1810.83	0.84013	0.94613	0.99742	1.04209	1.08702	1.12778
1808.9	0.84001	0.94616	0.99745	1.04209	1.08708	1.12772
1806.97	0.83994	0.94655	0.99764	1.04242	1.0873	1.12759
1805.04	0.84025	0.94649	0.99749	1.04232	1.08697	1.12714
1803.12	0.84113	0.94576	0.9969	1.04147	1.08587	1.12643
1801.19	0.84148	0.94484	0.99619	1.04048	1.08483	1.12591
1799.26	0.84065	0.94451	0.99601	1.04025	1.08494	1.12604
1797.33	0.8397	0.94442	0.99597	1.04029	1.08537	1.12624
1795.4	0.83962	0.94382	0.99571	1.03968	1.08488	1.12585
1793.47	0.84021	0.94274	0.99515	1.03836	1.08345	1.12482
1791.55	0.84057	0.94234	0.99489	1.03784	1.08274	1.1243
1789.62	0.84013	0.94356	0.99541	1.03921	1.08417	1.12533
1787.69	0.83958	0.94451	0.99579	1.04048	1.08565	1.12636
1785.76	0.83946	0.94445	0.99556	1.04058	1.08592	1.12643
1783.83	0.83954	0.94402	0.99504	1.03996	1.08516	1.12591
1781.9	0.8395	0.9433	0.99445	1.03907	1.08406	1.1252
1779.97	0.83926	0.94271	0.99408	1.03855	1.08373	1.12482
1778.05	0.83914	0.94261	0.99419	1.03874	1.08439	1.12488
1776.12	0.83934	0.94218	0.99423	1.03831	1.08433	1.12443
1774.19	0.83986	0.94047	0.99363	1.03652	1.0823	1.12295
1772.26	0.84049	0.93827	0.99248	1.03614	1.07939	1.12127
1770.33	0.84065	0.93787	0.99163	1.03614	1.07879	1.12114
1768.4	0.84017	0.94087	0.99137	1.03732	1.07999	1.12179
1766.48	0.83946	0.94054	0.99319	1.03817	1.08115	1.1223
1764.55	0.83894	0.94087	0.99167	1.03817	1.0812	1.1223
1762.62	0.83878	0.94123	0.99445	1.03845	1.08164	1.12282
1760.69	0.83863	0.941	0.99293	1.03869	1.08192	1.12449
1758.76	0.83843	0.93962	0.9913	1.03765	1.08087	1.12475
1756.83	0.83831	0.93847	0.99167	1.03642	1.08126	1.12359
1754.9	0.83823	0.94073	0.99245	1.03845	1.08142	1.12269
1752.98	0.83855	0.93883	0.99256	1.03803	1.08241	1.12269
1751.05	0.83922	0.94011	0.99308	1.03605	1.08329	1.12282
1749.12	0.83938	0.93794	0.99334	1.03718	1.08252	1.12424
1747.19	0.83894	0.93794	0.99155	1.03718	1.08104	1.12243
1745.26	0.83863	0.93883	0.99029	1.03779	1.08038	1.1232
1743.33	0.83843	0.93771	0.99193	1.03628	1.08115	1.12185
1741.41	0.83827	0.93616	0.98992	1.03628	1.08142	1.12146
1739.48	0.83807	0.93758	0.99104	1.03614	1.08126	1.1223
1737.55	0.83775	0.9358	0.99078	1.03779	1.08087	1.12056
1735.62	0.83787	0.9382	0.98914	1.03567	1.08115	1.12359
1733.69	0.83819	0.93593	0.98966	1.03515	1.08214	1.12217
1731.76	0.83755	0.9387	0.98903	1.03477	1.0789	1.12185
1729.83	0.83648	0.93745	0.99014	1.0368	1.07978	1.12185
1727.91	0.83593	0.9358	0.98929	1.03652	1.0795	1.1223
1725.98	0.83577	0.93718	0.99003	1.03605	1.0789	1.12108
1724.05	0.83557	0.9363	0.98888	1.03501	1.08087	1.12095
1722.12	0.83537	0.93718	0.98977	1.03539	1.07912	1.12243
1720.19	0.83537	0.93607	0.98914	1.03364	1.07988	1.12204
1718.26	0.83585	0.93593	0.9904	1.03454	1.08027	1.12146
1716.34	0.83612	0.93643	0.98825	1.0344	1.08038	1.12269
1714.41	0.83529	0.93856	0.98977	1.03326	1.07988	1.12069
1712.48	0.83426	0.9387	0.9894	1.03364	1.07912	1.12243
1710.55	0.83382	0.93731	0.98951	1.03416	1.07824	1.12121
1708.62	0.83402	0.93784	0.98862	1.03463	1.07709	1.12185
1706.69	0.83422	0.93998	0.98992	1.03336	1.07873	1.12095
1704.76	0.83378	0.9387	0.9904	1.03529	1.07835	1.11979
1702.84	0.83299	0.93883	0.99003	1.03539	1.0801	1.11979
1700.91	0.83207	0.94047	0.99181	1.03378	1.08038	1.11992
1698.98	0.83128	0.94136	0.99078	1.03463	1.07999	1.12108
1697.05	0.83104	0.94175	0.99308	1.03501	1.08153	1.12082
1695.12	0.83084	0.94087	0.99523	1.03718	1.0829	1.12159
1693.19	0.83021	0.94073	0.99549	1.0369	1.08104	1.12217
1691.27	0.82945	0.94264	0.99271	1.03605	1.08356	1.12282
1689.34	0.8293	0.9411	0.99371	1.03666	1.0829	1.12533
1687.41	0.83041	0.94264	0.99382	1.03539	1.08318	1.1252
1685.48	0.83227	0.94225	0.99397	1.03704	1.0829	1.12449
1683.55	0.83263	0.94251	0.99408	1.03779	1.08395	1.12462
1679.87	0.83168	0.94327	0.99319	1.03855	1.08367	1.12514
1679.69	0.832	0.94376	0.9956	1.0369	1.08581	1.12662
1677.77	0.83227	0.94238	0.99356	1.0369	1.08455	1.12778
1675.84	0.83092	0.94211	0.99471	1.03803	1.08559	1.12875
1673.91	0.82894	0.94188	0.99382	1.03883	1.08521	1.12817
1671.98	0.8283	0.94264	0.99497	1.03803	1.08647	1.12714
1670.05	0.83009	0.94136	0.99608	1.03883	1.08532	1.12778
1668.12	0.83283	0.9434	0.99623	1.03855	1.08543	1.12753
1666.2	0.83291	0.94225	0.99319	1.03892	1.08455	1.1274
1664.27	0.83061	0.94162	0.99397	1.03845	1.08581	1.12849
1662.34	0.82822	0.94389	0.99271	1.03968	1.08521	1.12662
1660.41	0.82775	0.94264	0.99408	1.03907	1.08494	1.12765
1658.48	0.82886	0.941	0.99271	1.03742	1.08455	1.12765
1656.55	0.83108	0.9434	0.99334	1.03765	1.08252	1.12475
1654.62	0.83358	0.94202	0.99371	1.03883	1.08356	1.12611
1652.7	0.83323	0.9406	0.99207	1.03779	1.08367	1.12546
1650.77	0.83108	0.94041	0.99181	1.03779	1.08192	1.12572
1648.84	0.83061	0.93909	0.99167	1.03756	1.08181	1.12611
1646.91	0.83251	0.93791	0.99219	1.03666	1.08164	1.1223
1644.98	0.83501	0.93896	0.99256	1.03553	1.08164	1.12411
1643.05	0.83442	0.94017	0.99003	1.03624	1.08049	1.12282
1641.13	0.83239	0.93985	0.99048	1.03581	1.07923	1.1223
1639.2	0.83136	0.93755	0.98833	1.03515	1.07687	1.12017
1637.27	0.83211	0.93544	0.98777	1.03425	1.07687	1.11792
1635.34	0.83493	0.93429	0.98677	1.03312	1.07423	1.11966
1633.41	0.83684	0.93511	0.9884	1.03312	1.07676	1.11753
1631.48	0.83632	0.9363	0.98814	1.03322	1.07785	1.11753
1629.55	0.83569	0.93574	0.98862	1.03232	1.07698	1.11734
1627.63	0.83589	0.93478	0.98736	1.03067	1.07544	1.11643
1625.7	0.83672	0.93465	0.98699	1.02982	1.0745	1.1156
1623.77	0.83835	0.93547	0.98632	1.0302	1.07461	1.1154
1621.84	0.83978	0.93659	0.98744	1.03142	1.07582	1.11605
1619.91	0.83994	0.93685	0.98732	1.0319	1.0761	1.11618
1617.98	0.84041	0.93468	0.98718	1.03119	1.0745	1.11527
1616.06	0.84192	0.93478	0.98847	1.03109	1.07346	1.11463
1614.13	0.84136	0.93643	0.98985	1.0326	1.07505	1.11514
1612.2	0.84136	0.93771	0.99011	1.03341	1.07659	1.11598
1610.27	0.84109	0.9358	0.98929	1.03265	1.07626	1.11585
1608.34	0.84148	0.93593	0.9877	1.03133	1.07494	1.11469
1606.41	0.84081	0.93653	0.98643	1.03067	1.07439	1.11353
1604.48	0.83982	0.93639	0.98625	1.03048	1.07429	1.11282
1602.56	0.83998	0.93623	0.98662	1.03067	1.07385	1.11198
1600.63	0.84236	0.9363	0.98703	1.03114	1.07363	1.11147
1598.7	0.84252	0.9363	0.98695	1.03105	1.0733	1.11115
1596.77	0.84125	0.93528	0.98621	1.02987	1.07209	1.11018
1594.84	0.83938	0.93406	0.98543	1.02888	1.07094	1.10921
1592.91	0.83827	0.9339	0.98506	1.02916	1.07127	1.10889
1590.99	0.83811	0.93485	0.98525	1.0301	1.07242	1.10921
1589.06	0.83839	0.93574	0.98584	1.03072	1.07313	1.10966
1587.13	0.83811	0.93547	0.98569	1.03029	1.07291	1.1096
1585.2	0.8372	0.93649	0.98499	1.02892	1.0722	1.10895
1583.27	0.8366	0.93593	0.98484	1.02756	1.07127	1.10953
1581.34	0.837	0.93603	0.98562	1.02793	1.07143	1.10966
1579.41	0.83791	0.93613	0.98436	1.02826	1.07105	1.10876
1577.49	0.83874	0.93649	0.98573	1.0276	1.06852	1.10876
1575.56	0.83843	0.93682	0.98532	1.02817	1.06901	1.10805
1573.63	0.83728	0.93659	0.98532	1.0276	1.06836	1.10824
1571.7	0.83692	0.9363	0.98643	1.0276	1.06836	1.10811
1569.77	0.83771	0.93692	0.98565	1.02793	1.06836	1.10805
1567.84	0.83843	0.93603	0.98629	1.02732	1.06797	1.10824
1565.92	0.83823	0.93824	0.98669	1.02817	1.0677	1.10895
1563.99	0.83759	0.93761	0.98758	1.02803	1.06759	1.10857
1562.06	0.83755	0.93755	0.98755	1.02798	1.06753	1.10876
1560.13	0.84009	0.93787	0.98788	1.02812	1.06786	1.10882
1558.2	0.8453	0.93873	0.98873	1.02874	1.06874	1.10908
1556.27	0.84625	0.93896	0.98896	1.02897	1.06896	1.10908
1554.34	0.84569	0.93912	0.98911	1.02911	1.06912	1.10857
1552.42	0.84641	0.93985	0.98985	1.02987	1.06984	1.10928
1550.49	0.84879	0.94073	0.99074	1.03076	1.07077	1.10998
1548.56	0.85121	0.94317	0.99245	1.03185	1.07319	1.11031
1546.63	0.85351	0.94478	0.99549	1.03218	1.0745	1.11198
1544.7	0.85955	0.95007	0.99927	1.03416	1.07714	1.11514
1542.77	0.86999	0.9554	1.00644	1.03798	1.08016	1.11721
1540.84	0.87813	0.96204	1.01497	1.04218	1.08241	1.12011
1538.92	0.87702	0.95365	1.00877	1.03798	1.0784	1.11805
1536.99	0.87138	0.948	1.00202	1.03492	1.07593	1.11592
1535.06	0.86249	0.94277	0.99423	1.03256	1.07511	1.11482
1533.13	0.84954	0.94195	0.99159	1.03194	1.07489	1.11379
1531.2	0.84093	0.94126	0.99126	1.03124	1.07445	1.11418
1529.27	0.83926	0.9411	0.99111	1.03109	1.07407	1.11385
1527.35	0.83998	0.94182	0.99181	1.0318	1.07533	1.11431
1525.42	0.84057	0.94238	0.99289	1.0326	1.07445	1.11495
1523.49	0.84133	0.94126	0.994	1.03308	1.07533	1.11521
1521.56	0.84256	0.94054	0.99382	1.03402	1.07719	1.11585
1519.63	0.84236	0.94149	0.99419	1.03463	1.07659	1.11624
1517.7	0.84093	0.943	0.9956	1.03463	1.07659	1.1165
1515.77	0.84005	0.94211	0.99538	1.03591	1.07813	1.11676
1513.85	0.84005	0.9434	0.99508	1.03529	1.07621	1.1165
1511.92	0.84029	0.94287	0.9956	1.03614	1.07873	1.11572
1509.99	0.84089	0.9432	0.99508	1.03477	1.07687	1.11489
1508.06	0.84156	0.94188	0.99445	1.03378	1.0767	1.1165
1506.13	0.84129	0.94136	0.99434	1.03402	1.07659	1.11514
1504.2	0.84093	0.94182	0.99419	1.03463	1.07785	1.11476
1502.28	0.84077	0.9429	0.99382	1.03576	1.0795	1.11598
1500.35	0.84021	0.94139	0.99367	1.03402	1.0789	1.11527
1498.42	0.83922	0.93902	0.99155	1.03289	1.07709	1.11489
1496.49	0.83851	0.93893	0.991	1.03251	1.0784	1.1154
1494.56	0.8389	0.94054	0.99159	1.03275	1.07945	1.11759
1492.63	0.8397	0.94017	0.99122	1.03275	1.07851	1.11727
1490.7	0.83966	0.93738	0.98951	1.03227	1.07846	1.11501
1488.78	0.83867	0.93935	0.98888	1.03223	1.07917	1.11398
1486.85	0.83843	0.93939	0.99118	1.03303	1.07752	1.1165
1484.92	0.83918	0.94346	0.994	1.03676	1.07945	1.11934
1482.99	0.83922	0.94583	0.99597	1.03878	1.08197	1.12101
1481.06	0.83755	0.94655	0.99708	1.03973	1.08247	1.12172
1479.13	0.83652	0.94728	0.99879	1.04105	1.08318	1.12269
1477.21	0.8399	0.94961	1.00243	1.0436	1.08466	1.12443
1475.28	0.83902	0.95378	1.00759	1.04727	1.08516	1.12695
1473.35	0.83863	0.95974	1.01334	1.05232	1.08653	1.1312
1471.42	0.8387	0.96703	1.01875	1.0593	1.08911	1.13739
1469.49	0.83847	0.97259	1.02261	1.06506	1.09037	1.14204
1467.56	0.8391	0.97519	1.02495	1.06789	1.09432	1.14423
1465.63	0.83847	0.97548	1.02584	1.06817	1.09625	1.14507
1463.71	0.83791	0.9744	1.02491	1.06709	1.09899	1.14526
1461.78	0.83894	0.97308	1.02376	1.06591	1.09795	1.14468
1459.85	0.83851	0.97108	1.02302	1.06369	1.09641	1.14229
1457.92	0.83815	0.96726	1.02094	1.05911	1.09279	1.13681
1455.99	0.83906	0.96365	1.01712	1.05553	1.09163	1.13191
1454.06	0.83656	0.96164	1.01378	1.05393	1.08971	1.12985
1452.14	0.83859	0.96066	1.01178	1.05251	1.08922	1.12798
1450.21	0.83759	0.96033	1.01089	1.05138	1.0885	1.12572
1448.28	0.83743	0.95826	1.00721	1.04902	1.08697	1.12243
1446.35	0.83855	0.94984	1.00191	1.04567	1.0862	1.11882
1444.42	0.83608	0.94744	0.99864	1.04312	1.08548	1.11785
1442.49	0.83779	0.94767	0.99838	1.04109	1.08697	1.11927
1440.56	0.83644	0.94655	0.99571	1.03803	1.08724	1.11688
1438.64	0.83652	0.94566	0.99419	1.03779	1.08516	1.11921
1436.71	0.83763	0.94682	0.99849	1.03793	1.08373	1.11856
1434.78	0.83735	0.9502	1.00269	1.04006	1.08609	1.12075
1432.85	0.83716	0.95362	1.00443	1.04388	1.08867	1.12308
1430.92	0.8368	0.95513	1.00747	1.04628	1.08927	1.12385
1428.99	0.83676	0.95655	1.00822	1.04968	1.09048	1.12501
1427.07	0.83688	0.95964	1.01026	1.05232	1.09262	1.12714
1425.14	0.83751	0.96105	1.011	1.05294	1.09306	1.12843
1423.21	0.83676	0.9601	1.01007	1.05473	1.09202	1.12862
1421.28	0.83537	0.95911	1.00963	1.05501	1.09163	1.1303
1419.35	0.83612	0.95918	1.01044	1.05676	1.09213	1.13056
1417.42	0.83473	0.96016	1.01137	1.05473	1.0935	1.1312
1415.49	0.83243	0.96217	1.01234	1.05548	1.09575	1.13133
1413.57	0.83315	0.96358	1.01293	1.05567	1.09729	1.13262
1411.64	0.83434	0.96352	1.01289	1.05633	1.09756	1.13262
1409.71	0.8335	0.96217	1.01211	1.05567	1.09701	1.13178
1407.78	0.83319	0.96072	1.01141	1.05411	1.09603	1.13062
1405.85	0.83438	0.95967	1.01078	1.05237	1.09443	1.12927
1403.92	0.83406	0.95839	1.00907	1.05053	1.09257	1.12778
1402	0.83263	0.95661	1.00669	1.04874	1.09065	1.12636
1400.07	0.83346	0.95369	1.00399	1.04624	1.08768	1.12424
1398.14	0.83751	0.95089	1.00191	1.04374	1.08455	1.12166
1396.21	0.84136	0.94899	1.00039	1.04199	1.08258	1.11914
1394.28	0.84311	0.94876	0.99968	1.04138	1.08241	1.11792
1392.35	0.84287	0.9501	1.0002	1.04209	1.08362	1.1185
1390.42	0.84573	0.95102	1.00105	1.04284	1.0845	1.11908
1388.5	0.84974	0.95217	1.00295	1.04407	1.08927	1.12456
1386.57	0.85216	0.95494	1.00592	1.05308	1.09482	1.13971
1384.64	0.86312	0.96375	1.01471	1.05968	1.10102	1.1499
1382.71	0.9008	0.98038	1.03512	1.08143	1.12567	1.18215
1380.78	0.94538	1.03653	1.09891	1.13044	1.17645	1.22194
1378.85	1.04051	1.09107	1.14277	1.20162	1.27462	1.28559
1376.93	1.09284	1.11694	1.19309	1.28016	1.36246	1.3613
1375	1.16263	1.19778	1.27094	1.38088	1.45623	1.46629
1373.07	1.22238	1.24196	1.34052	1.40352	1.53676	1.55915
1371.14	1.26995	1.29821	1.37725	1.50923	1.58513	1.6366
1369.21	1.34895	1.38063	1.46319	1.55579	1.71398	1.76049
1367.28	1.43856	1.43083	1.50854	1.66278	1.85606	1.8981
1365.35	1.51142	1.51216	1.62187	1.75085	1.91316	2.00477
1363.43	1.58486	1.61288	1.69296	1.88803	2.03037	2.11311
1361.5	1.66054	1.65447	1.73204	1.97865	2.15779	2.23699
1359.57	1.71394	1.67331	1.80867	1.99374	2.23981	2.33334
1357.64	1.76833	1.73922	1.85164	2.10828	2.3013	2.43143
1355.71	1.84606	1.78787	1.90711	2.15229	2.40819	2.56047
1353.78	1.89712	1.84593	1.96808	2.19635	2.45508	2.63786
1351.86	1.83459	1.76118	1.87197	2.13847	2.36576	2.53635
1349.93	1.73013	1.66312	1.76955	2.04535	2.23981	2.37468
1348	1.71104	1.6427	1.77738	1.9736	2.1988	2.35572
1346.07	1.68984	1.65289	1.73909	1.94841	2.13578	2.32818
1344.14	1.6657	1.61758	1.73152	1.93586	2.14165	2.28691
1342.21	1.68884	1.65289	1.77193	1.94718	2.1724	2.31786
1340.28	1.63624	1.59799	1.6995	1.88425	2.09773	2.225
1338.36	1.5593	1.52813	1.64532	1.77477	2.01132	2.10112
1336.43	1.48704	1.48497	1.56023	1.72066	1.93073	1.98755
1334.5	1.4475	1.45515	1.54056	1.72316	1.85606	1.92048
1332.57	1.44301	1.4591	1.52182	1.70052	1.84728	1.91358
1330.64	1.3914	1.4277	1.50854	1.58976	1.77256	1.82755
1328.71	1.37262	1.39378	1.48119	1.61617	1.76235	1.79144
1326.79	1.35868	1.38766	1.43351	1.55075	1.72277	1.76906
1324.86	1.29186	1.32333	1.37725	1.47022	1.63196	1.66582
1322.93	1.24998	1.29272	1.35692	1.41989	1.57486	1.60042
1321	1.19193	1.22681	1.30144	1.33432	1.49724	1.51446
1319.07	1.1296	1.18052	1.24125	1.27639	1.41373	1.42327
1317.14	1.10626	1.14912	1.2178	1.26384	1.32589	1.38884
1315.21	1.08025	1.13423	1.2014	1.21601	1.34637	1.35098
1313.29	1.08625	1.13108	1.19906	1.22356	1.35515	1.35962
1311.36	1.14223	1.16875	1.23736	1.30785	1.43278	1.44391
1309.43	1.20464	1.23151	1.32018	1.41484	1.52068	1.54026
1307.5	1.32093	1.32569	1.42412	1.52183	1.69202	1.74327
1305.57	1.73768	1.638	1.77349	2.00506	2.32765	2.55873
1303.64	3.56449	2.7719	3.22091	4.19731	5.08847	6.0443
1301.72	3.9702	3.22623	3.78205	4.61889	5.43264	6.42626
1299.79	3.11141	2.76796	3.00988	3.62091	4.20238	4.69725
1297.86	2.66615	2.44937	2.69101	3.07097	3.53892	3.86457
1295.93	2.46399	2.3254	2.52689	2.82808	3.28259	3.50324
1294	2.12632	2.02329	2.20412	2.52103	2.83147	2.96133
1292.07	1.77504	1.71489	1.87197	2.03403	2.3511	2.41247
1290.14	1.71477	1.71332	1.811	1.961	2.2178	2.32651
1288.22	1.75018	1.71489	1.80084	2.02016	2.29252	2.39183
1286.29	1.59979	1.58935	1.69768	1.85656	2.06699	2.16477
1284.36	1.56211	1.55874	1.62654	1.79491	2.03767	2.12001
1282.43	1.62083	1.57758	1.7094	1.84902	2.10064	2.21636
1280.5	1.49887	1.50147	1.59214	1.76845	1.94835	2.00993
1278.57	1.45996	1.48027	1.60075	1.77099	1.89416	1.94112
1276.65	1.56557	1.52734	1.61637	1.79868	2.00254	2.10795
1274.72	1.5294	1.50381	1.61953	1.80496	1.91464	2.05636
1272.79	1.49327	1.49125	1.60465	1.79364	1.86633	2.00303
1270.86	1.71143	1.64819	1.75787	1.95723	2.14753	2.34366
1268.93	1.94151	1.84044	2.02434	2.21772	2.42142	2.70325
1267	1.83804	1.79652	1.91806	2.14224	2.37163	2.53983
1265.07	1.74832	1.73685	1.87665	2.11582	2.30278	2.39183
1263.15	1.87624	1.82318	1.95012	2.17116	2.42142	2.58111
1261.22	1.93051	1.853	1.93995	2.22026	2.52101	2.67055
1259.29	1.61817	1.61052	1.72503	1.82887	2.0201	2.19056
1257.36	1.40704	1.41514	1.5062	1.62499	1.80336	1.85851
1255.43	1.42614	1.42119	1.5226	1.68038	1.82675	1.88946
1253.5	1.40978	1.40338	1.48509	1.67788	1.78722	1.87057
1251.57	1.31374	1.35081	1.39443	1.5948	1.67445	1.72089
1249.65	1.36364	1.38138	1.45369	1.58976	1.68175	1.7897
1247.72	1.55231	1.52343	1.66406	1.76722	1.89707	2.07184
1245.79	1.63409	1.59954	1.74377	1.86539	2.00545	2.19056
1243.86	1.55544	1.5446	1.65077	1.78736	1.91755	2.06494
1241.93	1.45285	1.47478	1.55385	1.71311	1.77695	1.9101
1240	1.40493	1.4324	1.48976	1.65519	1.73012	1.84129
1238.08	1.42995	1.42849	1.54839	1.63632	1.74473	1.88089
1236.15	1.35876	1.37198	1.47024	1.56711	1.67006	1.77422
1234.22	1.1701	1.20156	1.303	1.34059	1.39616	1.48692
1232.29	1.09832	1.13144	1.20685	1.28776	1.29949	1.37852
1230.36	1.15338	1.16247	1.24125	1.34437	1.3742	1.46455
1228.43	1.15017	1.16638	1.25064	1.34814	1.37129	1.4628
1226.5	1.08482	1.12716	1.19984	1.25479	1.30097	1.36478
1224.58	1.09546	1.14442	1.22797	1.28394	1.31414	1.37336
1222.65	1.1624	1.16168	1.2342	1.35064	1.38299	1.46796
1220.72	1.18106	1.1601	1.21702	1.39975	1.40934	1.50066
1218.79	1.12686	1.08791	1.14574	1.31668	1.3405	1.42495
1216.86	1.04281	1.06457	1.10214	1.21851	1.24826	1.30113
1214.93	0.98183	1.0288	1.08347	1.12162	1.14423	1.2082
1213.01	0.98255	1.01145	1.0684	1.12034	1.16037	1.20478
1211.08	1.00434	1.03074	1.08128	1.14176	1.17206	1.23574
1209.15	0.97127	1.01056	1.06941	1.11157	1.1501	1.19272
1207.22	0.91704	0.97722	1.03178	1.06624	1.0974	1.13765
1205.29	0.90636	0.95793	1.00528	1.05996	1.07846	1.12127
1203.36	0.90846	0.94083	0.99775	1.04907	1.08785	1.13391
1201.43	0.89512	0.94767	1.00406	1.03826	1.07884	1.12153
1199.51	0.86876	0.93508	0.99367	1.03468	1.07363	1.11605
1197.58	0.86141	0.93482	0.99185	1.03459	1.07094	1.1116
1195.65	0.85963	0.93406	0.99066	1.03402	1.06973	1.11005
1193.72	0.86336	0.93363	0.99048	1.03444	1.07033	1.10882
1191.79	0.8684	0.93495	0.99018	1.03487	1.06923	1.10882
1189.86	0.8665	0.93406	0.98918	1.03411	1.06989	1.10831
1187.94	0.85963	0.93419	0.99126	1.03208	1.06984	1.10857
1186.01	0.85598	0.93229	0.98888	1.02992	1.06929	1.10863
1184.08	0.85613	0.93406	0.98925	1.02888	1.0694	1.10837
1182.15	0.85641	0.93294	0.98989	1.02874	1.06869	1.1085
1180.22	0.85522	0.93357	0.98922	1.02897	1.06858	1.10805
1178.29	0.85363	0.9333	0.98777	1.02949	1.0694	1.10811
1176.36	0.8526	0.93294	0.98799	1.02935	1.07017	1.10792
1174.44	0.85177	0.93307	0.98847	1.02822	1.06967	1.10844
1172.51	0.8505	0.93143	0.98833	1.02765	1.06945	1.10876
1170.58	0.8526	0.93242	0.98784	1.02874	1.06989	1.10844
1168.65	0.85204	0.93179	0.98721	1.0293	1.06907	1.10863
1166.72	0.84982	0.93166	0.98684	1.0276	1.06907	1.10811
1164.79	0.84851	0.9309	0.98706	1.02543	1.06984	1.10844
1162.87	0.84883	0.93192	0.98666	1.02642	1.06978	1.10811
1160.94	0.84855	0.93163	0.98614	1.02817	1.07	1.10882
1159.01	0.84875	0.93054	0.98502	1.02642	1.07055	1.10921
1157.08	0.8476	0.93051	0.98655	1.02765	1.07055	1.10902
1155.15	0.84704	0.9309	0.98539	1.02793	1.07039	1.10824
1153.22	0.84672	0.93021	0.98439	1.02718	1.07083	1.10857
1151.29	0.84724	0.9313	0.98439	1.02642	1.07033	1.10811
1149.37	0.84768	0.92975	0.98398	1.02727	1.07143	1.10895
1147.44	0.84764	0.93081	0.98565	1.02756	1.07083	1.10824
1145.51	0.84609	0.9309	0.98424	1.02614	1.07088	1.10902
1143.58	0.84665	0.93025	0.98476	1.0268	1.07066	1.10863
1141.65	0.84649	0.93176	0.98413	1.02817	1.07066	1.10876
1139.72	0.84645	0.93107	0.98376	1.02741	1.07028	1.10792
1137.8	0.84549	0.93123	0.98551	1.0268	1.07072	1.10915
1135.87	0.84383	0.93219	0.98424	1.02803	1.0705	1.10844
1133.94	0.84458	0.93307	0.9835	1.02831	1.07061	1.10863
1132.01	0.84557	0.93268	0.98514	1.02845	1.07105	1.10895
1130.08	0.84561	0.93294	0.9835	1.02817	1.07044	1.10947
1128.15	0.84545	0.93166	0.98398	1.0269	1.07072	1.11024
1126.22	0.84577	0.93166	0.98398	1.02855	1.07055	1.10908
1124.3	0.84541	0.93219	0.98502	1.02958	1.07116	1.11102
1122.37	0.84561	0.93321	0.98376	1.02817	1.07077	1.1105
1120.44	0.84752	0.93281	0.98502	1.02958	1.07072	1.10934
1118.51	0.848	0.93242	0.98424	1.02883	1.07143	1.11224
1116.58	0.84621	0.93242	0.9835	1.0293	1.07006	1.11011
1114.65	0.84414	0.93255	0.98502	1.02944	1.07017	1.11147
1112.73	0.84232	0.9337	0.98424	1.03006	1.07099	1.11063
1110.8	0.84085	0.93229	0.98335	1.02944	1.07044	1.10986
1108.87	0.84065	0.93156	0.98539	1.02845	1.07099	1.11076
1106.94	0.84057	0.93281	0.98376	1.02883	1.07121	1.11011
1105.01	0.84168	0.93219	0.9835	1.02958	1.07072	1.1096
1103.08	0.84244	0.93156	0.98313	1.02996	1.0711	1.11089
1101.15	0.84129	0.93321	0.98462	1.02944	1.07006	1.11076
1099.23	0.8414	0.93077	0.98376	1.02855	1.07055	1.10857
1097.3	0.83958	0.93242	0.98565	1.02803	1.07044	1.10934
1095.37	0.84041	0.93212	0.98376	1.03072	1.07116	1.10947
1093.44	0.84057	0.93133	0.98287	1.03034	1.07192	1.10986
1091.51	0.8414	0.93133	0.98439	1.02958	1.07132	1.10857
1089.58	0.84053	0.93067	0.9835	1.02883	1.07143	1.10921
1087.66	0.842	0.93104	0.98387	1.03006	1.0717	1.10882
1085.73	0.84252	0.93166	0.98413	1.03124	1.07192	1.11185
1083.8	0.84232	0.93166	0.98413	1.03147	1.07192	1.11024
1081.87	0.84021	0.93156	0.98528	1.02958	1.07192	1.11224
1079.94	0.84049	0.93357	0.98272	1.03147	1.07297	1.11147
1078.01	0.84129	0.93281	0.98361	1.03072	1.07083	1.10734
1076.08	0.84148	0.93406	0.98488	1.03128	1.07116	1.11037
1074.16	0.84057	0.93495	0.98603	1.03171	1.07116	1.10882
1072.23	0.84049	0.9361	0.98729	1.03185	1.07154	1.11037
1070.3	0.84025	0.93495	0.98755	1.03062	1.07396	1.1105
1068.37	0.83998	0.93482	0.98907	1.03067	1.07346	1.10773
1066.44	0.84188	0.93534	0.98792	1.03058	1.07483	1.10799
1064.51	0.8418	0.93561	0.98866	1.031	1.07407	1.10837
1062.59	0.84033	0.93561	0.98944	1.03119	1.07494	1.10908
1060.66	0.84065	0.93699	0.98985	1.03147	1.07522	1.10882
1058.73	0.8416	0.93692	0.99052	1.0319	1.07538	1.10979
1056.8	0.84097	0.93745	0.99044	1.03275	1.07626	1.11089
1054.87	0.84176	0.93801	0.99104	1.03345	1.07796	1.11115
1052.94	0.84168	0.9381	0.99167	1.03378	1.07917	1.11237
1051.01	0.84097	0.9381	0.99167	1.03449	1.0801	1.11373
1049.09	0.84168	0.9381	0.99322	1.03534	1.08159	1.11572
1047.16	0.84184	0.93787	0.99293	1.03553	1.08268	1.11611
1045.23	0.84208	0.93748	0.99389	1.03562	1.08329	1.11618
1043.3	0.84244	0.93774	0.99348	1.03515	1.08356	1.11579
1041.37	0.8422	0.93712	0.9936	1.0351	1.08296	1.11585
1039.44	0.84228	0.9361	0.99319	1.03416	1.08296	1.11566
1037.52	0.84339	0.93636	0.99263	1.03402	1.08225	1.11527
1035.59	0.84295	0.93623	0.99185	1.03284	1.08159	1.1145
1033.66	0.8447	0.93521	0.99133	1.03232	1.08054	1.11385
1031.73	0.8443	0.93459	0.9907	1.03194	1.08021	1.1134
1029.8	0.84339	0.93459	0.99033	1.03128	1.08016	1.11321
1027.87	0.84315	0.93584	0.9897	1.03058	1.07978	1.11347
1025.94	0.84375	0.93495	0.99044	1.0293	1.07988	1.11282
1024.02	0.84311	0.93528	0.99044	1.03034	1.07978	1.11334
1022.09	0.84438	0.93472	0.99092	1.02963	1.08005	1.11282
1020.16	0.84387	0.93439	0.99007	1.02907	1.07928	1.11224
1018.23	0.84391	0.93202	0.99104	1.0301	1.08005	1.11308
1016.3	0.84323	0.93321	0.99055	1.03034	1.0795	1.11237
1014.37	0.8447	0.93357	0.98922	1.03081	1.08065	1.11211
1012.45	0.84375	0.93396	0.99144	1.02727	1.07945	1.11398
1010.52	0.84442	0.93505	0.98996	1.02883	1.08005	1.11418
1008.59	0.8445	0.93518	0.99155	1.02869	1.08142	1.11327
1006.66	0.84434	0.93482	0.99018	1.02996	1.07988	1.11334
1004.73	0.84446	0.93482	0.99026	1.03133	1.0789	1.11392
1002.8	0.84442	0.93472	0.98951	1.03105	1.08005	1.11392
1000.87	0.8447	0.93482	0.98866	1.02916	1.08142	1.11353
998.946	0.84391	0.9337	0.99014	1.02822	1.08192	1.11463
997.017	0.84391	0.93242	0.98989	1.02968	1.08131	1.1145
995.089	0.84402	0.93268	0.99122	1.02798	1.08065	1.11534
993.16	0.84518	0.93294	0.98899	1.02661	1.07967	1.11566
991.232	0.84391	0.93432	0.98896	1.02817	1.08038	1.11501
989.303	0.84482	0.93409	0.98951	1.02652	1.08016	1.11527
987.375	0.8451	0.93268	0.99011	1.02704	1.08109	1.11572
985.447	0.84474	0.93268	0.98966	1.02699	1.0817	1.11598
983.518	0.84541	0.93383	0.98877	1.02803	1.0823	1.11721
981.59	0.84533	0.93196	0.9894	1.02741	1.08153	1.1163
979.661	0.8453	0.93219	0.99118	1.02652	1.08115	1.11618
977.733	0.8447	0.93219	0.98951	1.02869	1.08159	1.11656
975.804	0.84522	0.93383	0.98955	1.02845	1.0823	1.11695
973.876	0.84541	0.93291	0.98881	1.02765	1.08279	1.11643
971.947	0.84506	0.93409	0.98851	1.02869	1.08142	1.11656
970.019	0.84418	0.93419	0.98833	1.02822	1.08219	1.11643
968.09	0.84498	0.93459	0.9894	1.02897	1.08016	1.11695
966.162	0.84518	0.93528	0.98836	1.02675	1.08241	1.1163
964.233	0.84458	0.93406	0.98918	1.02765	1.08279	1.11734
962.305	0.84577	0.93432	0.98822	1.0301	1.08472	1.11605
960.376	0.84518	0.93242	0.98885	1.0294	1.07967	1.11766
958.448	0.84549	0.9333	0.98814	1.02746	1.08192	1.11682
956.52	0.84533	0.93357	0.98758	1.02727	1.08159	1.11656
954.591	0.84545	0.93472	0.98881	1.02798	1.07988	1.11792
952.663	0.84462	0.93472	0.9871	1.02652	1.08016	1.11721
950.734	0.8449	0.93419	0.98666	1.02652	1.0851	1.11618
948.806	0.8453	0.93445	0.99022	1.02741	1.08038	1.11721
946.877	0.84458	0.93482	0.98959	1.02869	1.08203	1.11714
944.949	0.84561	0.93482	0.98996	1.02793	1.08422	1.11605
943.02	0.84518	0.93521	0.99081	1.02803	1.08225	1.11682
941.092	0.84506	0.93396	0.99066	1.02845	1.0829	1.11579
939.163	0.84498	0.93419	0.99248	1.02869	1.08395	1.11792
937.235	0.84486	0.93521	0.99167	1.0301	1.08279	1.11663
935.306	0.84565	0.93482	0.98866	1.0294	1.08406	1.11605
933.378	0.84514	0.93472	0.99285	1.03058	1.08258	1.11579
931.449	0.84565	0.93649	0.99278	1.03185	1.08565	1.11895
929.521	0.84545	0.93561	0.99137	1.0293	1.08823	1.11985
927.593	0.8451	0.93639	0.99256	1.02968	1.08367	1.12159
925.664	0.84557	0.93649	0.99278	1.03326	1.08581	1.11921
923.736	0.84565	0.93672	0.99278	1.03421	1.08444	1.12262
921.807	0.84498	0.93718	0.99226	1.03289	1.08559	1.11946
919.879	0.84514	0.93745	0.99415	1.03336	1.08839	1.12288
917.95	0.84605	0.93801	0.99478	1.03609	1.08785	1.12237
916.022	0.84565	0.93853	0.99597	1.03591	1.08999	1.12449
914.093	0.84514	0.9385	0.99438	1.03666	1.08839	1.12288
912.165	0.84633	0.93952	0.99326	1.03836	1.08735	1.12856
910.236	0.84533	0.93853	0.99686	1.03817	1.08823	1.12501
908.308	0.84613	0.93899	0.99645	1.03798	1.09114	1.12275
906.379	0.84649	0.93952	0.99857	1.03855	1.08999	1.12869
904.451	0.84573	0.93975	0.99597	1.03949	1.0924	1.12688
902.522	0.84633	0.93932	0.99846	1.04006	1.09465	1.12817
900.594	0.84657	0.94041	0.99809	1.03911	1.0929	1.1303
898.666	0.84585	0.94146	0.99957	1.04119	1.09306	1.12856
896.737	0.84641	0.94119	0.99838	1.04246	1.09619	1.12998
894.809	0.84633	0.94192	0.99927	1.04345	1.09465	1.12869
892.88	0.84637	0.94251	0.99968	1.04256	1.09531	1.12765
890.952	0.84621	0.94093	1.00128	1.04317	1.09531	1.12907
889.023	0.84621	0.94165	1.00087	1.04336	1.09822	1.13069
887.095	0.84593	0.94014	1.00187	1.04345	1.09773	1.13288
885.166	0.84641	0.94017	1.00246	1.04586	1.0957	1.12907
883.238	0.84597	0.94225	1.00235	1.04345	1.09833	1.13043
881.309	0.84573	0.94119	1.00198	1.04496	1.09773	1.13069
879.381	0.8451	0.94241	1.00477	1.04553	1.09773	1.13172
877.452	0.84605	0.94172	1.00258	1.04704	1.10113	1.13359
875.524	0.84561	0.94386	1.00406	1.04553	1.09811	1.12869
873.595	0.84522	0.94333	1.00287	1.04817	1.10025	1.13094
871.667	0.84569	0.94386	1.00417	1.04647	1.09833	1.13133
869.739	0.84553	0.94465	1.00458	1.04897	1.10025	1.12791
867.81	0.84569	0.94225	1.00588	1.04576	1.09883	1.13043
865.882	0.8449	0.94317	1.00306	1.04553	1.09581	1.13133
863.953	0.84609	0.94077	1.00317	1.04624	1.09657	1.12972
862.025	0.84506	0.94119	1.00387	1.04534	1.09723	1.12778
860.096	0.84593	0.94146	1.00276	1.04487	1.09668	1.12998
858.168	0.84565	0.94179	1.00465	1.04416	1.09559	1.12566
856.239	0.84609	0.94198	1.00206	1.04025	1.09345	1.1274
854.311	0.84478	0.94294	1.00317	1.04194	1.09356	1.12411
852.382	0.84581	0.94073	0.99957	1.04086	1.09229	1.12475
850.454	0.8453	0.9411	1.00105	1.04157	1.09202	1.12488
848.525	0.84565	0.94205	1.00005	1.03916	1.0929	1.12353
846.597	0.84621	0.94116	1.00046	1.04114	1.09086	1.12566
844.668	0.84533	0.94172	0.99887	1.03878	1.09086	1.12566
842.74	0.84518	0.9428	0.99875	1.04006	1.09141	1.1234
840.812	0.84665	0.94369	0.99645	1.03968	1.089	1.12604
838.883	0.84597	0.9433	0.99909	1.03992	1.08966	1.12437
836.955	0.8447	0.94419	0.99827	1.03638	1.09021	1.12095
835.026	0.84581	0.94317	0.99738	1.03628	1.089	1.12024
833.098	0.84621	0.9428	0.99645	1.03614	1.08922	1.12198
831.169	0.84553	0.94254	0.99608	1.03742	1.089	1.12424
829.241	0.84537	0.94027	0.99508	1.03435	1.08977	1.12211
827.312	0.84561	0.94205	0.99508	1.03586	1.08823	1.11779
825.384	0.84537	0.94225	0.99567	1.03652	1.08752	1.12133
823.455	0.84609	0.93988	0.99616	1.03539	1.08686	1.12069
821.527	0.84522	0.94103	0.99549	1.03779	1.08933	1.12133
819.598	0.84601	0.94041	0.99645	1.03614	1.08763	1.12211
817.67	0.84522	0.93985	0.99538	1.03543	1.0857	1.12069
815.741	0.84545	0.93988	0.99608	1.03751	1.08812	1.12037
813.813	0.84506	0.94116	0.99597	1.03751	1.0862	1.12288
811.885	0.84589	0.93958	0.99426	1.03789	1.08861	1.11985
809.956	0.84625	0.9405	0.99348	1.0369	1.08949	1.12095
808.028	0.84545	0.94129	0.99597	1.03628	1.08801	1.12449
806.099	0.84605	0.94027	0.99386	1.03742	1.08977	1.12172
804.171	0.84533	0.94152	0.99567	1.03628	1.08977	1.11985
802.242	0.84597	0.94064	0.99267	1.03576	1.08735	1.12069
800.314	0.84545	0.9405	0.99296	1.03638	1.08697	1.1225
798.385	0.84514	0.94215	0.99556	1.03727	1.08686	1.12224

## Sheet: Fig. 3b
2001.75	0.92716	0.99517	1.02972	1.06041	1.10796	1.15613
1999.82	0.92713	0.99497	1.02974	1.06046	1.1079	1.15614
1997.89	0.92712	0.99483	1.02976	1.06044	1.10784	1.15609
1995.96	0.92714	0.99478	1.02973	1.0604	1.10768	1.15595
1994.03	0.92716	0.99482	1.02966	1.06036	1.10736	1.15583
1992.11	0.92719	0.99495	1.02962	1.06029	1.10703	1.15581
1990.18	0.92722	0.99507	1.02964	1.0602	1.10699	1.15584
1988.25	0.92726	0.99508	1.02967	1.06015	1.10715	1.15581
1986.32	0.92729	0.9951	1.02962	1.06006	1.10721	1.15571
1984.39	0.92731	0.99513	1.02944	1.05986	1.10703	1.15558
1982.46	0.92733	0.99502	1.02921	1.05965	1.10679	1.15541
1980.54	0.92734	0.99482	1.02908	1.05956	1.10668	1.15522
1978.61	0.92733	0.99474	1.02907	1.05957	1.1066	1.15502
1976.68	0.92728	0.99479	1.02913	1.05959	1.10652	1.15483
1974.75	0.92723	0.99483	1.02923	1.05961	1.10657	1.15473
1972.82	0.92717	0.99485	1.02932	1.05961	1.1067	1.15477
1970.89	0.9271	0.99484	1.02926	1.0595	1.10665	1.15481
1968.96	0.92705	0.99476	1.02908	1.05931	1.10636	1.15465
1967.04	0.92702	0.99472	1.02894	1.05917	1.10615	1.15446
1965.11	0.92702	0.99485	1.02896	1.05919	1.10622	1.15451
1963.18	0.92704	0.99499	1.02906	1.05933	1.10637	1.15462
1961.25	0.92706	0.99498	1.02917	1.05945	1.10647	1.15458
1959.32	0.92709	0.99497	1.02923	1.0595	1.10657	1.15456
1957.39	0.9271	0.99506	1.02923	1.05947	1.10663	1.15468
1955.47	0.92709	0.99516	1.02931	1.0594	1.10661	1.15476
1953.54	0.92707	0.99522	1.02948	1.05933	1.10656	1.15468
1951.61	0.92702	0.99527	1.02952	1.05929	1.10647	1.15454
1949.68	0.92697	0.9952	1.02934	1.05919	1.10624	1.15437
1947.75	0.92692	0.99499	1.02915	1.05897	1.1058	1.15411
1945.82	0.92688	0.9947	1.02895	1.05865	1.10506	1.15375
1943.89	0.92683	0.99442	1.02859	1.05825	1.10417	1.15329
1941.97	0.92681	0.99435	1.02815	1.05791	1.10367	1.15283
1940.04	0.92681	0.9944	1.02784	1.05767	1.10374	1.15247
1938.11	0.9268	0.99427	1.02761	1.0573	1.10378	1.15199
1936.18	0.92679	0.99405	1.02741	1.05681	1.10344	1.15133
1934.25	0.92676	0.99399	1.02724	1.05643	1.10288	1.15064
1932.32	0.92673	0.99408	1.027	1.05611	1.10238	1.15008
1930.4	0.92669	0.99413	1.02677	1.05581	1.10209	1.14973
1928.47	0.92665	0.99405	1.02672	1.05568	1.10198	1.14957
1926.54	0.9266	0.99375	1.02675	1.05566	1.10177	1.14945
1924.61	0.92654	0.99343	1.02677	1.05559	1.10146	1.14939
1922.68	0.92646	0.99342	1.02692	1.05566	1.10151	1.14966
1920.75	0.92636	0.99363	1.02715	1.05603	1.10198	1.15023
1918.82	0.92627	0.99375	1.02734	1.05651	1.10255	1.15079
1916.9	0.9262	0.99399	1.0277	1.05707	1.10335	1.15136
1914.97	0.92616	0.99448	1.02826	1.05773	1.10432	1.15209
1913.04	0.92616	0.99484	1.02862	1.05825	1.10489	1.15271
1911.11	0.92622	0.99483	1.02868	1.05844	1.10494	1.15303
1909.18	0.9263	0.99472	1.02873	1.05846	1.10491	1.15328
1907.25	0.92638	0.99482	1.02896	1.05861	1.10516	1.15368
1905.33	0.92643	0.9951	1.02926	1.05894	1.10561	1.1541
1903.4	0.92646	0.99531	1.02946	1.05924	1.10602	1.1544
1901.47	0.92647	0.99532	1.02946	1.05941	1.10626	1.15452
1899.54	0.92647	0.99513	1.02927	1.05943	1.10629	1.15444
1897.61	0.92649	0.99483	1.029	1.05931	1.10605	1.15426
1895.68	0.92652	0.99464	1.0289	1.05918	1.10578	1.15421
1893.75	0.92657	0.99473	1.02903	1.0591	1.10576	1.15435
1891.83	0.92664	0.99481	1.02912	1.05891	1.10567	1.15437
1889.9	0.92675	0.99471	1.02907	1.05867	1.10535	1.15411
1887.97	0.92685	0.99477	1.02913	1.0588	1.10545	1.154
1886.04	0.92692	0.99516	1.02941	1.05929	1.10611	1.1543
1884.11	0.92695	0.99548	1.02976	1.0597	1.10671	1.15472
1882.18	0.92693	0.99542	1.02997	1.05983	1.10694	1.1549
1880.26	0.92683	0.99519	1.02994	1.05973	1.10682	1.15479
1878.33	0.9267	0.99512	1.02976	1.05956	1.10654	1.15458
1876.4	0.92656	0.9952	1.02958	1.05943	1.10637	1.15442
1874.47	0.92641	0.99517	1.02941	1.05937	1.10629	1.15429
1872.54	0.92627	0.9949	1.02915	1.0593	1.10583	1.1541
1870.61	0.92614	0.99453	1.02879	1.05914	1.10473	1.15386
1868.68	0.92607	0.99432	1.02861	1.05896	1.10381	1.15373
1866.76	0.92607	0.99455	1.02896	1.05901	1.10421	1.15391
1864.83	0.92615	0.99504	1.02949	1.05928	1.10531	1.15425
1862.9	0.92626	0.99535	1.02967	1.0594	1.10598	1.15441
1860.97	0.9264	0.99531	1.02945	1.05924	1.10609	1.15432
1859.04	0.92651	0.99513	1.02918	1.05906	1.10599	1.15416
1857.11	0.92661	0.995	1.02913	1.05912	1.10595	1.15416
1855.19	0.92668	0.99494	1.02926	1.05931	1.10606	1.15431
1853.26	0.92672	0.99489	1.02937	1.05945	1.10619	1.15446
1851.33	0.9267	0.99483	1.02937	1.05936	1.10605	1.15439
1849.4	0.92663	0.99476	1.02925	1.05905	1.10556	1.15408
1847.47	0.9265	0.99457	1.02901	1.05858	1.10482	1.15365
1845.54	0.92633	0.9942	1.02871	1.05813	1.10406	1.15327
1843.61	0.92613	0.99405	1.02861	1.05809	1.10398	1.15314
1841.69	0.92591	0.99436	1.02871	1.05853	1.10465	1.15331
1839.76	0.92568	0.99465	1.02874	1.05888	1.10518	1.15355
1837.83	0.92546	0.99468	1.02876	1.05896	1.10535	1.15378
1835.9	0.92528	0.9946	1.02893	1.05895	1.10545	1.15393
1833.97	0.92518	0.99441	1.02898	1.05875	1.10523	1.15381
1832.04	0.92518	0.99402	1.02859	1.05822	1.1043	1.15339
1830.11	0.92523	0.99366	1.02807	1.0577	1.10325	1.153
1828.19	0.9253	0.99374	1.02799	1.05765	1.10314	1.15295
1826.26	0.92533	0.99405	1.02825	1.05793	1.10365	1.15308
1824.33	0.92532	0.99431	1.02853	1.0583	1.10426	1.15324
1822.4	0.92529	0.99456	1.0288	1.05864	1.10504	1.1535
1820.47	0.9253	0.99483	1.02901	1.05884	1.1057	1.15381
1818.54	0.92535	0.99503	1.02915	1.05891	1.10597	1.15406
1816.62	0.92544	0.99504	1.02921	1.059	1.10599	1.15416
1814.69	0.92553	0.99482	1.02915	1.05909	1.10578	1.15404
1812.76	0.92557	0.99449	1.02894	1.05898	1.10522	1.15367
1810.83	0.92551	0.9943	1.02876	1.05874	1.10466	1.1533
1808.9	0.92533	0.99437	1.02873	1.05864	1.10461	1.15329
1806.97	0.92504	0.99449	1.02868	1.05865	1.10485	1.15351
1805.04	0.92468	0.99436	1.02845	1.05845	1.10476	1.15346
1803.12	0.92432	0.99403	1.02806	1.05809	1.10417	1.15301
1801.19	0.924	0.99385	1.02768	1.05788	1.10353	1.15257
1799.26	0.92378	0.99394	1.0275	1.05783	1.10337	1.15247
1797.33	0.92364	0.99396	1.02754	1.0577	1.10341	1.15245
1795.4	0.92357	0.9937	1.02761	1.0574	1.10299	1.15223
1793.47	0.92352	0.99327	1.02757	1.05699	1.10213	1.1519
1791.55	0.92344	0.99308	1.02753	1.05684	1.10192	1.15191
1789.62	0.92333	0.99339	1.02777	1.05724	1.10291	1.1523
1787.69	0.9232	0.99377	1.02801	1.05767	1.10382	1.15253
1785.76	0.92306	0.99388	1.02791	1.05769	1.10382	1.15237
1783.83	0.92294	0.99374	1.02756	1.05736	1.10323	1.15202
1781.9	0.92287	0.99364	1.02732	1.05702	1.10273	1.15181
1779.97	0.92285	0.99371	1.02739	1.05696	1.10272	1.15189
1778.05	0.92284	0.9937	1.02751	1.05709	1.10292	1.15202
1776.12	0.9228	0.99332	1.0273	1.057	1.10245	1.15186
1774.19	0.92273	0.99269	1.02681	1.05649	1.10102	1.15136
1772.26	0.92267	0.99234	1.0265	1.05602	1.10106	1.1509
1770.33	0.92264	0.99265	1.0267	1.05621	1.10145	1.15093
1768.4	0.92266	0.99321	1.02705	1.05661	1.10158	1.15122
1766.48	0.92271	0.99349	1.02719	1.05662	1.10262	1.15132
1764.55	0.92275	0.99329	1.02703	1.05639	1.10272	1.15115
1762.62	0.92271	0.99284	1.02677	1.05629	1.10215	1.15096
1760.69	0.92256	0.99266	1.02675	1.05652	1.10181	1.15105
1758.76	0.92229	0.99284	1.02696	1.05686	1.10194	1.1513
1756.83	0.92195	0.99299	1.02712	1.05698	1.10212	1.15141
1754.9	0.92158	0.99289	1.02711	1.05691	1.10219	1.15139
1752.98	0.92118	0.99243	1.02678	1.05655	1.10168	1.15111
1751.05	0.92076	0.99165	1.02601	1.05576	1.10155	1.15035
1749.12	0.92034	0.99104	1.02538	1.05506	1.10155	1.14973
1747.19	0.91995	0.99102	1.0255	1.05505	1.10174	1.1499
1745.26	0.91961	0.99138	1.02601	1.05543	1.10006	1.15032
1743.33	0.91932	0.99177	1.02641	1.05582	1.10067	1.15056
1741.41	0.91915	0.99193	1.02647	1.05604	1.10076	1.15065
1739.48	0.91913	0.99188	1.02627	1.05609	1.10065	1.15069
1737.55	0.91926	0.99174	1.02597	1.05606	1.10051	1.15065
1735.62	0.91946	0.99135	1.02561	1.0559	1.09992	1.15045
1733.69	0.9196	0.99092	1.02547	1.05574	1.09929	1.15023
1731.76	0.9196	0.99121	1.02585	1.05588	1.09989	1.1504
1729.83	0.91929	0.99191	1.02636	1.05623	1.09998	1.15082
1727.91	0.91905	0.99238	1.02669	1.05642	1.10096	1.15111
1725.98	0.91891	0.99232	1.02675	1.05622	1.10125	1.15107
1724.05	0.9188	0.99181	1.02651	1.05574	1.10096	1.1507
1722.12	0.91892	0.99122	1.02604	1.05526	1.10027	1.15019
1720.19	0.91946	0.99062	1.02524	1.05475	1.10018	1.14951
1718.26	0.92012	0.98969	1.02394	1.05391	1.09899	1.14838
1716.34	0.92048	0.98892	1.02284	1.05305	1.0983	1.14737
1714.41	0.9207	0.989	1.02279	1.05282	1.0987	1.14719
1712.48	0.92099	0.98915	1.02295	1.05273	1.09705	1.1471
1710.55	0.92111	0.98889	1.02271	1.05236	1.09704	1.14658
1708.62	0.92098	0.9884	1.02215	1.05172	1.09607	1.14582
1706.69	0.9209	0.98797	1.02159	1.05105	1.09479	1.14512
1704.76	0.92087	0.98753	1.0212	1.05059	1.09391	1.14473
1702.84	0.92092	0.98671	1.02075	1.05019	1.09297	1.14443
1700.91	0.92088	0.98546	1.01991	1.04943	1.09378	1.14384
1698.98	0.92069	0.98472	1.01904	1.04989	1.09378	1.14343
1697.05	0.91999	0.98509	1.01905	1.04989	1.09211	1.14378
1695.12	0.91977	0.98568	1.01975	1.04923	1.0931	1.14434
1693.19	0.91953	0.98592	1.02025	1.04851	1.09349	1.14457
1691.27	0.91965	0.98586	1.02009	1.04851	1.09231	1.1444
1689.34	0.9202	0.98566	1.01935	1.04931	1.09372	1.1438
1687.41	0.92054	0.98538	1.01849	1.04865	1.09207	1.14291
1685.48	0.92071	0.98485	1.01793	1.0491	1.09039	1.14203
1683.55	0.92075	0.98448	1.01797	1.04861	1.0902	1.14202
1681.62	0.92018	0.98481	1.01837	1.0482	1.09231	1.14323
1679.69	0.92033	0.98504	1.01855	1.04926	1.09412	1.14429
1677.77	0.92022	0.98479	1.01841	1.04962	1.0945	1.14445
1675.84	0.92044	0.98439	1.01812	1.04938	1.09379	1.14389
1673.91	0.92091	0.98425	1.01803	1.04927	1.09303	1.14359
1671.98	0.9207	0.98417	1.01813	1.04946	1.09266	1.14401
1670.05	0.92088	0.98393	1.01839	1.04991	1.09318	1.14519
1668.12	0.92123	0.98415	1.01915	1.05111	1.09567	1.1473
1666.2	0.92102	0.98475	1.02007	1.05237	1.09822	1.14908
1664.27	0.92127	0.98504	1.02063	1.05298	1.099	1.14978
1662.34	0.92121	0.98528	1.02116	1.05366	1.09927	1.15026
1660.41	0.92094	0.98598	1.02193	1.05501	1.10086	1.15147
1658.48	0.92074	0.98655	1.02261	1.05635	1.10276	1.15298
1656.55	0.92096	0.98641	1.02314	1.05727	1.1034	1.15406
1654.62	0.9215	0.986	1.02402	1.0582	1.10271	1.15467
1652.7	0.92176	0.98697	1.02548	1.0597	1.10297	1.15558
1650.77	0.9218	0.98833	1.02621	1.06056	1.10467	1.15665
1648.84	0.92218	0.98846	1.02647	1.06081	1.1055	1.15757
1646.91	0.92195	0.98887	1.0276	1.06252	1.10745	1.16015
1644.98	0.92178	0.99079	1.02963	1.06591	1.11196	1.16426
1643.05	0.92168	0.99282	1.03131	1.06839	1.11561	1.16701
1641.13	0.92191	0.99393	1.03266	1.06972	1.11717	1.16853
1639.2	0.9222	0.99405	1.03381	1.0704	1.11714	1.16952
1637.27	0.9224	0.99364	1.0344	1.07085	1.11664	1.17047
1635.34	0.92268	0.9944	1.03477	1.07253	1.11917	1.17295
1633.41	0.9226	0.99645	1.03583	1.07505	1.12417	1.17615
1631.48	0.92248	0.99771	1.03702	1.07665	1.12701	1.17785
1629.55	0.92257	0.99787	1.03778	1.07757	1.12766	1.17848
1627.63	0.92199	0.9975	1.03818	1.07824	1.12754	1.17887
1625.7	0.9213	0.99719	1.03847	1.07856	1.12716	1.17909
1623.77	0.92086	0.99721	1.03875	1.07852	1.12657	1.17906
1621.84	0.92061	0.9976	1.03899	1.07842	1.12614	1.17892
1619.91	0.9206	0.99777	1.03868	1.07781	1.12521	1.17814
1617.98	0.92032	0.99719	1.03736	1.076	1.12295	1.17611
1616.06	0.92077	0.99654	1.03589	1.07386	1.12093	1.17371
1614.13	0.92105	0.99689	1.03564	1.07326	1.12123	1.17285
1612.2	0.92091	0.99754	1.03577	1.07341	1.12224	1.17287
1610.27	0.92073	0.99744	1.03515	1.07259	1.1216	1.17168
1608.34	0.92062	0.99641	1.03386	1.0703	1.1187	1.16842
1606.41	0.92084	0.99522	1.03274	1.06765	1.11536	1.16487
1604.48	0.92071	0.99444	1.03194	1.06568	1.1131	1.16249
1602.56	0.92048	0.99385	1.03105	1.06428	1.11164	1.16085
1600.63	0.92026	0.99328	1.03003	1.06307	1.11036	1.15936
1598.7	0.92005	0.99269	1.02896	1.06171	1.1087	1.15743
1596.77	0.91996	0.99204	1.02785	1.05991	1.1064	1.15472
1594.84	0.91998	0.99146	1.02678	1.05795	1.1041	1.15186
1592.91	0.92009	0.99109	1.02595	1.05643	1.10264	1.14993
1590.99	0.92014	0.99095	1.02544	1.05553	1.10196	1.14922
1589.06	0.91996	0.99079	1.02494	1.0548	1.10127	1.14881
1587.13	0.91986	0.99027	1.02403	1.05366	1.10001	1.14752
1585.2	0.91963	0.98962	1.02301	1.0523	1.09841	1.14549
1583.27	0.91962	0.98939	1.02257	1.05127	1.09705	1.14384
1581.34	0.91969	0.98948	1.02262	1.0506	1.09607	1.14297
1579.41	0.91975	0.98944	1.02103	1.05005	1.09507	1.14244
1577.49	0.91954	0.98914	1.02059	1.04975	1.09381	1.14191
1575.56	0.91933	0.98922	1.0189	1.05013	1.09324	1.14177
1573.63	0.91935	0.9898	1.018	1.04949	1.0938	1.14229
1571.7	0.91942	0.9902	1.01868	1.04839	1.09284	1.14169
1569.77	0.91958	0.99067	1.01811	1.04928	1.09228	1.14179
1567.84	0.91984	0.99033	1.018	1.04822	1.09307	1.14287
1565.92	0.92194	0.99003	1.0162	1.04841	1.09251	1.14277
1563.99	0.92169	0.98961	1.01648	1.04726	1.09132	1.14238
1562.06	0.92083	0.98961	1.01659	1.04749	1.09133	1.14267
1560.13	0.91965	0.98939	1.01648	1.04744	1.09135	1.14166
1558.2	0.91997	0.9897	1.01635	1.04822	1.09108	1.14248
1556.27	0.92213	0.9902	1.01671	1.04985	1.09341	1.14248
1554.34	0.92376	0.99085	1.01674	1.05067	1.09487	1.14218
1552.42	0.9252	0.99186	1.01731	1.0512	1.09609	1.14227
1550.49	0.92721	0.99314	1.01825	1.05201	1.09762	1.14365
1548.56	0.92939	0.99476	1.0196	1.05299	1.09871	1.14521
1546.63	0.93071	0.99577	1.02133	1.05366	1.09913	1.14674
1544.7	0.93228	0.99683	1.02185	1.05455	1.09945	1.14926
1542.77	0.93519	0.99755	1.02221	1.05643	1.10057	1.15334
1540.84	0.93783	0.99876	1.02288	1.05876	1.10311	1.15716
1538.92	0.93926	0.99737	1.02341	1.05974	1.10659	1.15802
1536.99	0.93796	0.99613	1.02269	1.05863	1.10744	1.15589
1535.06	0.93212	0.9948	1.02098	1.05545	1.10425	1.15071
1533.13	0.92416	0.99343	1.01977	1.05131	1.09919	1.14363
1531.2	0.92096	0.99186	1.01846	1.04899	1.09654	1.14181
1529.27	0.92074	0.99117	1.01802	1.04848	1.09443	1.14113
1527.35	0.91976	0.99045	1.01745	1.04824	1.09326	1.14095
1525.42	0.91852	0.99006	1.01717	1.04812	1.09203	1.13961
1523.49	0.9191	0.98988	1.01687	1.04787	1.0915	1.13981
1521.56	0.9185	0.99013	1.01645	1.04758	1.09171	1.13984
1519.63	0.91839	0.98979	1.01657	1.04735	1.09152	1.1396
1517.7	0.91864	0.98958	1.01669	1.04769	1.09159	1.13943
1515.77	0.91909	0.98924	1.0166	1.04769	1.09191	1.13964
1513.85	0.91962	0.98967	1.0166	1.04755	1.09155	1.13965
1511.92	0.92012	0.98958	1.01658	1.04771	1.09206	1.13963
1509.99	0.92054	0.98941	1.01662	1.04756	1.09128	1.13995
1508.06	0.92089	0.98949	1.01649	1.04752	1.09186	1.13975
1506.13	0.92118	0.98944	1.0165	1.0476	1.0915	1.1391
1504.2	0.9214	0.98951	1.01651	1.04783	1.09162	1.13967
1502.28	0.92152	0.98946	1.01656	1.04755	1.09142	1.13965
1500.35	0.92157	0.98947	1.01645	1.04771	1.09132	1.13977
1498.42	0.92162	0.98931	1.01639	1.04775	1.09144	1.13951
1496.49	0.92174	0.98946	1.01641	1.04773	1.09139	1.13947
1494.56	0.92196	0.98943	1.01646	1.04746	1.0914	1.13932
1492.63	0.92222	0.98933	1.01648	1.04757	1.09145	1.13963
1490.7	0.92248	0.98942	1.01624	1.04763	1.09139	1.13969
1488.78	0.92269	0.98928	1.0165	1.04766	1.09155	1.13938
1486.85	0.9229	0.98954	1.01642	1.04765	1.0914	1.13934
1484.92	0.92315	0.9894	1.01639	1.0476	1.09177	1.1401
1482.99	0.92357	0.98989	1.01641	1.04813	1.09275	1.14056
1481.06	0.92383	0.99048	1.01652	1.04845	1.09318	1.14144
1479.13	0.92405	0.99079	1.01664	1.04893	1.09342	1.14234
1477.21	0.92422	0.99122	1.01705	1.04954	1.0949	1.14337
1475.28	0.92413	0.99151	1.0173	1.05118	1.09573	1.14486
1473.35	0.92404	0.99207	1.01719	1.05216	1.0975	1.14508
1471.42	0.92387	0.99243	1.0174	1.05291	1.09883	1.14677
1469.49	0.92374	0.99201	1.01795	1.05337	1.09942	1.14761
1467.56	0.92378	0.99174	1.01842	1.05337	1.10046	1.14987
1465.63	0.9235	0.99174	1.0189	1.05257	1.10161	1.15234
1463.71	0.92355	0.99126	1.01751	1.05145	1.09997	1.15009
1461.78	0.92352	0.99082	1.01721	1.05026	1.09745	1.14645
1459.85	0.92342	0.98972	1.01694	1.04948	1.09525	1.14423
1457.92	0.92352	0.98929	1.01693	1.04918	1.0927	1.14296
1455.99	0.9236	0.98942	1.01641	1.04785	1.09186	1.14142
1454.06	0.92386	0.98951	1.01634	1.0476	1.09201	1.14003
1452.14	0.924	0.99001	1.01657	1.04771	1.09159	1.14006
1450.21	0.92411	0.99061	1.01654	1.0487	1.09323	1.1417
1448.28	0.92422	0.9915	1.01694	1.05015	1.09418	1.14304
1446.35	0.92394	0.9927	1.01719	1.05076	1.09423	1.14296
1444.42	0.92364	0.99402	1.01847	1.05227	1.09606	1.14485
1442.49	0.92332	0.99512	1.02027	1.05473	1.09953	1.14896
1440.56	0.92284	0.99564	1.0212	1.05544	1.10115	1.15124
1438.64	0.9227	0.99535	1.02069	1.05516	1.09928	1.14982
1436.71	0.92263	0.99451	1.01966	1.05356	1.09676	1.14806
1434.78	0.92283	0.99392	1.0194	1.05345	1.09653	1.14624
1432.85	0.92288	0.99347	1.01896	1.05226	1.09592	1.1447
1430.92	0.92286	0.99303	1.01782	1.04968	1.09467	1.14417
1428.99	0.92279	0.99244	1.01714	1.04841	1.09361	1.14339
1427.07	0.92259	0.9919	1.01672	1.04883	1.09374	1.14187
1425.14	0.92206	0.99138	1.01709	1.04818	1.09211	1.14071
1423.21	0.92189	0.99072	1.01672	1.04761	1.09157	1.13987
1421.28	0.92187	0.99019	1.01663	1.04764	1.09168	1.13971
1419.35	0.92197	0.98951	1.01674	1.04774	1.09172	1.13967
1417.42	0.92205	0.98934	1.01699	1.04755	1.09181	1.13975
1415.49	0.92198	0.98977	1.01661	1.04762	1.09174	1.13975
1413.57	0.92178	0.99	1.01701	1.04778	1.09196	1.13938
1411.64	0.92154	0.98983	1.01682	1.04791	1.09196	1.13964
1409.71	0.92127	0.98994	1.01684	1.04766	1.09196	1.13964
1407.78	0.92128	0.99046	1.01657	1.04792	1.09203	1.13982
1405.85	0.92138	0.98947	1.01681	1.04812	1.09214	1.13957
1403.92	0.92156	0.98955	1.01683	1.04855	1.09232	1.14022
1402	0.92174	0.98955	1.01679	1.04793	1.09208	1.14016
1400.07	0.92194	0.9901	1.01622	1.04803	1.09266	1.13991
1398.14	0.92386	0.9897	1.01663	1.04759	1.0923	1.14021
1396.21	0.92766	0.99152	1.01651	1.04747	1.09278	1.14003
1394.28	0.93446	0.99062	1.01857	1.04809	1.09302	1.13973
1392.35	0.94482	0.99328	1.01881	1.04715	1.09514	1.1406
1390.42	0.9591	0.99557	1.02171	1.04821	1.09544	1.1406
1388.5	0.97754	0.99739	1.03482	1.04979	1.09506	1.14301
1386.57	1.0003	1.00835	1.05216	1.05631	1.0978	1.14937
1384.64	1.0277	1.02843	1.07418	1.07224	1.11331	1.16175
1382.71	1.06026	1.04402	1.11408	1.10601	1.13613	1.17585
1380.78	1.09886	1.07012	1.15086	1.14923	1.1845	1.19013
1378.85	1.14406	1.08572	1.17708	1.17139	1.24918	1.20267
1376.93	1.1949	1.0979	1.1997	1.19463	1.28272	1.21537
1375	1.25074	1.12292	1.2363	1.22477	1.32794	1.23329
1373.07	1.31198	1.16516	1.29288	1.25195	1.36738	1.25715
1371.14	1.37782	1.22828	1.37556	1.27487	1.3988	1.29073
1369.21	1.44638	1.31936	1.4946	1.31089	1.4493	1.34037
1367.28	1.51558	1.41914	1.62672	1.35159	1.50672	1.39575
1365.35	1.58226	1.50038	1.73592	1.38705	1.55484	1.44129
1363.43	1.6429	1.56452	1.82574	1.42201	1.60254	1.47949
1361.5	1.6947	1.6109	1.8978	1.45329	1.64898	1.51009
1359.57	1.7369	1.64054	1.94742	1.47259	1.67962	1.53051
1357.64	1.76946	1.66634	1.98498	1.49047	1.70814	1.54721
1355.71	1.79118	1.69682	2.02908	1.51991	1.7521	1.56795
1353.78	1.80162	1.7126	2.0592	1.54361	1.78564	1.58133
1351.86	1.80078	1.6637	1.99938	1.51649	1.74872	1.55471
1349.93	1.78814	1.59542	1.90788	1.46747	1.68084	1.51429
1348	1.76578	1.56602	1.86696	1.45739	1.66534	1.49485
1346.07	1.73662	1.55324	1.84674	1.45215	1.65374	1.48433
1344.14	1.7033	1.54526	1.83324	1.44505	1.64168	1.47949
1342.21	1.6681	1.53428	1.8129	1.45213	1.65516	1.47529
1340.28	1.63314	1.48988	1.74372	1.42489	1.62032	1.44941
1338.36	1.60066	1.42724	1.65828	1.38993	1.5708	1.41157
1336.43	1.57002	1.37468	1.59576	1.36321	1.52748	1.38143
1334.5	1.5389	1.34774	1.56678	1.35357	1.50768	1.36767
1332.57	1.50586	1.3313	1.54596	1.35523	1.5088	1.35965
1330.64	1.46958	1.30766	1.5105	1.33463	1.47926	1.34557
1328.71	1.43374	1.2935	1.48836	1.32785	1.4681	1.33649
1326.79	1.38798	1.27016	1.4541	1.31963	1.45652	1.32225
1324.86	1.3239	1.2236	1.38918	1.28745	1.41206	1.29511
1322.93	1.25274	1.17866	1.33068	1.26701	1.3851	1.27049
1321	1.19258	1.17174	1.26894	1.23909	1.34802	1.24341
1319.07	1.15398	1.1511	1.2144	1.21087	1.30822	1.21819
1317.14	1.12324	1.13942	1.1865	1.20051	1.29248	1.20467
1315.21	1.09937	1.12978	1.16796	1.18789	1.2749	1.19657
1313.29	1.11904	1.14554	1.17978	1.19133	1.27986	1.20199
1311.36	1.16602	1.16124	1.23942	1.22047	1.31882	1.22703
1309.43	1.72866	1.17218	1.3173	1.25195	1.36066	1.25953
1307.5	1.90438	1.23824	1.4187	1.29889	1.42994	1.30445
1305.57	2.06462	1.40264	1.66878	1.43483	1.65622	1.42307
1303.64	2.19878	2.07758	2.67408	2.03225	2.65488	1.89483
1301.72	2.3007	2.5445	3.3438	2.27469	2.96118	2.18035
1299.79	2.3659	2.30744	2.98164	2.02511	2.51446	1.99825
1297.86	2.39054	2.14052	2.73258	1.87617	2.26772	1.87841
1295.93	2.37226	2.01638	2.5485	1.80395	2.1518	1.79283
1294	2.3093	1.80614	2.238	1.66289	1.94324	1.65567
1292.07	2.19154	1.61324	1.9551	1.50889	1.72174	1.53215
1290.14	2.03182	1.55726	1.87818	1.47745	1.68126	1.49881
1288.22	1.86554	1.54112	1.86354	1.48833	1.70166	1.49351
1286.29	1.71938	1.45994	1.75026	1.42067	1.60576	1.44537
1284.36	1.60834	1.42484	1.6992	1.40017	1.57828	1.42321
1282.43	1.54798	1.43834	1.71474	1.42475	1.61358	1.42909
1280.5	1.5437	1.39916	1.65192	1.37667	1.54186	1.40033
1278.57	1.5773	1.3919	1.63776	1.36079	1.5204	1.39291
1276.65	1.61738	1.44344	1.707	1.40469	1.58536	1.42341
1274.72	1.65878	1.43876	1.69182	1.38813	1.56046	1.41901
1272.79	1.70274	1.43528	1.6854	1.37131	1.53668	1.41689
1270.86	1.73702	1.5527	1.86204	1.46511	1.67254	1.49231
1268.93	1.75374	1.68494	2.0568	1.56637	1.81658	1.57619
1267	1.7561	1.6649	2.01888	1.52421	1.75258	1.55937
1265.07	1.74822	1.64768	1.98276	1.48901	1.69798	1.54129
1263.15	1.7315	1.73588	2.10258	1.54751	1.7805	1.59035
1261.22	1.70754	1.75214	2.12436	1.56767	1.8147	1.59857
1259.29	1.6787	1.56968	1.86666	1.42603	1.6172	1.48627
1257.36	1.64674	1.4345	1.6785	1.33329	1.4845	1.40321
1255.43	1.61534	1.42148	1.66374	1.34157	1.49584	1.39519
1253.5	1.58682	1.40648	1.64286	1.33265	1.48412	1.38629
1251.57	1.55982	1.35914	1.5729	1.29117	1.42386	1.35835
1249.65	1.53582	1.38908	1.61538	1.31653	1.45646	1.37811
1247.72	1.52058	1.50068	1.77846	1.40281	1.5766	1.44671
1245.79	1.5113	1.56422	1.8693	1.44109	1.62942	1.48351
1243.86	1.49962	1.5293	1.81086	1.40847	1.58082	1.45883
1241.93	1.48358	1.47044	1.71912	1.36333	1.51636	1.42145
1240	1.4657	1.44182	1.6788	1.34217	1.48726	1.40629
1238.08	1.44262	1.43768	1.67748	1.35541	1.50624	1.40631
1236.15	1.40946	1.36976	1.58082	1.32223	1.46072	1.36301
1234.22	1.36866	1.25012	1.40514	1.23175	1.33564	1.28617
1232.29	1.3281	1.20134	1.33302	1.19669	1.28736	1.25477
1230.36	1.29122	1.22606	1.37154	1.22293	1.32392	1.27089
1228.43	1.2583	1.223	1.37214	1.22181	1.32334	1.27149
1226.5	1.23026	1.18232	1.31586	1.19045	1.28134	1.24811
1224.58	1.20886	1.18352	1.31898	1.19611	1.28776	1.24847
1222.65	1.19382	1.22366	1.38054	1.23025	1.33124	1.27315
1220.72	1.18118	1.23866	1.40484	1.24009	1.34486	1.28377
1218.79	1.16738	1.20128	1.35384	1.21289	1.31028	1.26301
1216.86	1.15218	1.13354	1.26168	1.17147	1.253	1.22459
1214.93	1.13594	1.08056	1.18914	1.14211	1.20964	1.19547
1213.01	1.11726	1.07186	1.17828	1.14313	1.20878	1.19303
1211.08	1.0947	1.0778	1.18902	1.15391	1.22384	1.19999
1209.15	1.07078	1.05104	1.15104	1.13629	1.20286	1.18633
1207.22	1.04994	1.00934	1.09206	1.10765	1.16736	1.16147
1205.29	1.02766	1.0121	1.04803	1.08698	1.115	1.15197
1203.36	0.97215	1.0186	1.04743	1.07092	1.1307	1.15663
1201.43	0.95416	1.01955	1.04296	1.07938	1.11753	1.15777
1199.51	0.94679	1.00389	1.03081	1.06699	1.10143	1.1449
1197.58	0.93991	1.00026	1.02747	1.06129	1.09987	1.14572
1195.65	0.93447	0.99721	1.0251	1.05874	1.09988	1.14315
1193.72	0.93224	0.99511	1.02391	1.05665	1.10054	1.14331
1191.79	0.93146	0.9932	1.02173	1.05498	1.09583	1.14573
1189.86	0.9307	0.99292	1.02068	1.0535	1.09513	1.14217
1187.94	0.93001	0.9935	1.02047	1.05292	1.09432	1.14174
1186.01	0.92927	0.99249	1.01969	1.05202	1.09392	1.1416
1184.08	0.92845	0.99191	1.0189	1.05202	1.0934	1.14115
1182.15	0.92768	0.99152	1.01906	1.05076	1.093	1.14111
1180.22	0.92708	0.9915	1.01843	1.05087	1.09291	1.14066
1178.29	0.9266	0.9909	1.01782	1.05047	1.09282	1.14044
1176.36	0.92618	0.99076	1.0178	1.05027	1.09243	1.14039
1174.44	0.92581	0.99065	1.01805	1.0493	1.0921	1.14028
1172.51	0.9255	0.99054	1.01814	1.04971	1.09113	1.14023
1170.58	0.92521	0.99029	1.01854	1.04939	1.09147	1.14022
1168.65	0.92486	0.9903	1.01829	1.04968	1.09138	1.13922
1166.72	0.9244	0.9903	1.01811	1.0491	1.09232	1.13895
1164.79	0.92383	0.99016	1.01758	1.04939	1.09206	1.13915
1162.87	0.92326	0.99024	1.01674	1.04881	1.09219	1.14008
1160.94	0.92277	0.98998	1.01629	1.04782	1.0921	1.14003
1159.01	0.92236	0.99007	1.01641	1.04813	1.0923	1.14008
1157.08	0.92201	0.99011	1.01638	1.04813	1.09223	1.14003
1155.15	0.92178	0.99006	1.01704	1.04872	1.09204	1.13993
1153.22	0.92169	0.99001	1.01691	1.04842	1.09211	1.13999
1151.29	0.9217	0.9899	1.01717	1.04872	1.09211	1.14023
1149.37	0.92177	0.99027	1.01709	1.049	1.09288	1.14056
1147.44	0.92189	0.99022	1.01723	1.049	1.09297	1.14061
1145.51	0.92209	0.99001	1.01715	1.04881	1.09315	1.1401
1143.58	0.92232	0.9903	1.01729	1.04872	1.09295	1.14001
1141.65	0.92253	0.99027	1.01724	1.04851	1.0923	1.13947
1139.72	0.92254	0.99026	1.01731	1.04899	1.09169	1.13944
1137.8	0.92264	0.99023	1.018	1.04851	1.0919	1.13952
1135.87	0.92279	0.99035	1.01825	1.04881	1.09194	1.13937
1133.94	0.92249	0.99021	1.01816	1.04845	1.09229	1.13994
1132.01	0.92222	0.99042	1.01838	1.04874	1.09236	1.13994
1130.08	0.92201	0.99039	1.01778	1.04822	1.09213	1.13987
1128.15	0.92186	0.99022	1.01742	1.04753	1.09246	1.1399
1126.22	0.92157	0.99019	1.01697	1.04714	1.0924	1.13994
1124.3	0.92142	0.99044	1.01715	1.04735	1.09251	1.14014
1122.37	0.92165	0.99045	1.01741	1.04791	1.09243	1.14001
1120.44	0.92183	0.99031	1.01742	1.04849	1.09231	1.14032
1118.51	0.92185	0.99046	1.01733	1.04849	1.09238	1.14014
1116.58	0.92189	0.99035	1.01758	1.04799	1.09228	1.14021
1114.65	0.92199	0.99055	1.01769	1.04793	1.09243	1.14032
1112.73	0.92222	0.99049	1.01778	1.04787	1.09243	1.13972
1110.8	0.92195	0.9906	1.01775	1.04799	1.09231	1.1401
1108.87	0.92212	0.99021	1.01778	1.0475	1.09268	1.14038
1106.94	0.92199	0.9902	1.0172	1.04772	1.09314	1.14026
1105.01	0.92194	0.99052	1.01766	1.04845	1.09286	1.14101
1103.08	0.92209	0.99047	1.01735	1.04833	1.09345	1.14101
1101.15	0.92203	0.99039	1.01728	1.04908	1.09327	1.14121
1099.23	0.92192	0.99009	1.01728	1.0484	1.09241	1.14086
1097.3	0.92191	0.99035	1.01699	1.04842	1.09219	1.14041
1095.37	0.92182	0.99018	1.01729	1.04787	1.09158	1.14055
1093.44	0.92187	0.9901	1.01719	1.04781	1.09168	1.14055
1091.51	0.92158	0.99032	1.01727	1.04793	1.09168	1.14057
1089.58	0.92141	0.99026	1.0172	1.04781	1.09218	1.1405
1087.66	0.92125	0.99003	1.01703	1.04815	1.09268	1.14053
1085.73	0.92127	0.99022	1.01712	1.04803	1.09264	1.14053
1083.8	0.92107	0.98997	1.0174	1.04818	1.09282	1.14046
1081.87	0.9213	0.99006	1.01677	1.04849	1.09273	1.14064
1079.94	0.92147	0.99035	1.01726	1.04778	1.09277	1.14077
1078.01	0.92167	0.99014	1.01711	1.04818	1.09309	1.14084
1076.08	0.92181	0.99006	1.01697	1.04824	1.09318	1.14082
1074.16	0.92132	0.99015	1.01699	1.04861	1.0927	1.14066
1072.23	0.92135	0.99018	1.01703	1.04809	1.09295	1.14079
1070.3	0.92189	0.99016	1.01709	1.04815	1.09268	1.141
1068.37	0.92204	0.99035	1.01721	1.04815	1.09342	1.14118
1066.44	0.92231	0.99035	1.01729	1.04815	1.09255	1.14113
1064.51	0.92231	0.99025	1.01731	1.04852	1.09264	1.14136
1062.59	0.92264	0.99035	1.01751	1.04869	1.09246	1.14142
1060.66	0.92282	0.99052	1.01771	1.04876	1.09286	1.14176
1058.73	0.92258	0.99086	1.01791	1.04908	1.093	1.1419
1056.8	0.92284	0.99083	1.01793	1.04896	1.0934	1.14221
1054.87	0.92316	0.99079	1.01839	1.04957	1.0938	1.14275
1052.94	0.92299	0.99113	1.01854	1.04977	1.09508	1.14369
1051.01	0.92269	0.9911	1.01935	1.05011	1.09539	1.14435
1049.09	0.92237	0.99142	1.01965	1.05076	1.09587	1.14503
1047.16	0.92208	0.99168	1.02007	1.05143	1.09727	1.14594
1045.23	0.92184	0.99199	1.02083	1.05183	1.0987	1.14695
1043.3	0.9217	0.99254	1.02159	1.05285	1.09997	1.14839
1041.37	0.92178	0.99303	1.02221	1.05385	1.10127	1.14976
1039.44	0.92203	0.99345	1.02307	1.05473	1.10241	1.15139
1037.52	0.92231	0.99389	1.02359	1.05564	1.1032	1.1527
1035.59	0.92257	0.99414	1.02386	1.05669	1.10386	1.15352
1033.66	0.92278	0.99428	1.02393	1.05671	1.10323	1.15278
1031.73	0.92293	0.99423	1.02363	1.05624	1.10158	1.15131
1029.8	0.92304	0.994	1.02302	1.05549	1.09949	1.1495
1027.87	0.9231	0.99361	1.02219	1.05456	1.0984	1.14665
1025.94	0.92311	0.99299	1.0209	1.05277	1.09714	1.14475
1024.02	0.92308	0.99247	1.01962	1.05249	1.0954	1.14336
1022.09	0.92302	0.99213	1.01886	1.05104	1.09502	1.14208
1020.16	0.92298	0.99159	1.01861	1.05067	1.09432	1.1414
1018.23	0.92284	0.99123	1.01798	1.04964	1.09338	1.14088
1016.3	0.92273	0.99083	1.01781	1.0493	1.09311	1.14057
1014.37	0.92265	0.9902	1.01748	1.04892	1.09304	1.14037
1012.45	0.92258	0.99022	1.01761	1.04854	1.09248	1.14037
1010.52	0.92248	0.98995	1.01754	1.04856	1.09241	1.14057
1008.59	0.92247	0.99	1.01736	1.04831	1.09228	1.14006
1006.66	0.9225	0.99002	1.01751	1.04831	1.09261	1.14035
1004.73	0.92255	0.99011	1.01719	1.04803	1.09274	1.14053
1002.8	0.92257	0.98989	1.01764	1.04801	1.09204	1.14018
1000.87	0.9226	0.99018	1.01753	1.04795	1.09221	1.1403
998.946	0.92258	0.99027	1.01726	1.04802	1.09228	1.14037
997.017	0.92254	0.98995	1.01742	1.04794	1.09266	1.14019
995.089	0.92252	0.99022	1.01742	1.04799	1.09233	1.14039
993.16	0.92254	0.99036	1.01722	1.04808	1.09203	1.14037
991.232	0.92256	0.9904	1.01775	1.04807	1.09254	1.14008
989.303	0.92267	0.99006	1.01733	1.04806	1.09264	1.14032
987.375	0.9228	0.99036	1.01805	1.048	1.09228	1.14126
985.447	0.92291	0.99027	1.01737	1.04849	1.09232	1.14131
983.518	0.92291	0.99054	1.01766	1.04836	1.0923	1.14134
981.59	0.92286	0.99033	1.01751	1.04838	1.09208	1.14126
979.661	0.92281	0.99031	1.01791	1.04836	1.09237	1.14088
977.733	0.9227	0.99045	1.01791	1.04831	1.09239	1.14061
975.804	0.92258	0.9906	1.01796	1.04801	1.09284	1.14014
973.876	0.92249	0.99027	1.01733	1.04838	1.09304	1.14053
971.947	0.92232	0.99076	1.01816	1.04795	1.09337	1.14061
970.019	0.92221	0.99078	1.01766	1.04811	1.09299	1.14025
968.09	0.92216	0.99049	1.01805	1.04807	1.09168	1.13972
966.162	0.92213	0.99101	1.01798	1.04856	1.09152	1.13965
964.233	0.9221	0.99081	1.01805	1.04812	1.09112	1.13977
962.305	0.92209	0.99045	1.01816	1.04824	1.09097	1.1402
960.376	0.92217	0.99065	1.01829	1.04829	1.09132	1.14075
958.448	0.92218	0.99099	1.01809	1.04824	1.09239	1.14039
956.52	0.92214	0.99161	1.01845	1.04833	1.09241	1.14093
954.591	0.92213	0.99161	1.01829	1.04856	1.09221	1.14057
952.663	0.92219	0.99146	1.0182	1.04807	1.09203	1.14021
950.734	0.92219	0.99132	1.01915	1.04831	1.09192	1.14115
948.806	0.92211	0.99137	1.01901	1.04856	1.09309	1.14055
946.877	0.92187	0.99112	1.01926	1.04803	1.09345	1.13994
944.949	0.92165	0.99119	1.01874	1.04794	1.0934	1.14091
943.02	0.92142	0.99117	1.0187	1.04905	1.09275	1.14057
941.092	0.9213	0.9913	1.01868	1.04881	1.09232	1.14057
939.163	0.92122	0.99132	1.01845	1.0489	1.09223	1.14064
937.235	0.92124	0.9911	1.01904	1.04827	1.09225	1.14104
935.306	0.92142	0.99135	1.01868	1.04885	1.0921	1.14061
933.378	0.92158	0.9911	1.01865	1.04854	1.09232	1.14084
931.449	0.92162	0.99132	1.01865	1.04786	1.09232	1.14102
929.521	0.92166	0.99204	1.01879	1.04836	1.09219	1.14111
927.593	0.92181	0.9917	1.01843	1.04831	1.09257	1.14093
925.664	0.92197	0.9911	1.01872	1.04905	1.09225	1.14115
923.736	0.92204	0.99139	1.01895	1.04851	1.09239	1.14122
921.807	0.92216	0.99114	1.01901	1.04892	1.09255	1.14178
919.879	0.92235	0.9911	1.01874	1.04948	1.09264	1.14124
917.95	0.92261	0.99141	1.01904	1.04921	1.09189	1.14118
916.022	0.92275	0.99128	1.01845	1.04903	1.09297	1.14237
914.093	0.9228	0.99135	1.01881	1.04896	1.0925	1.14181
912.165	0.92291	0.99135	1.01877	1.04964	1.09266	1.14163
910.236	0.9231	0.99141	1.01899	1.05011	1.09286	1.14234
908.308	0.92331	0.99186	1.01908	1.04932	1.09279	1.14205
906.379	0.92351	0.9915	1.01895	1.04991	1.09282	1.1421
904.451	0.92351	0.99105	1.02	1.05018	1.09291	1.14205
902.522	0.92349	0.99108	1.0193	1.04935	1.09286	1.1421
900.594	0.92321	0.9917	1.01962	1.04991	1.09311	1.14208
898.666	0.92277	0.99157	1.01955	1.0506	1.09352	1.14257
896.737	0.92239	0.99161	1.01993	1.05038	1.09332	1.14237
894.809	0.92224	0.99166	1.01984	1.05047	1.09302	1.14234
892.88	0.92228	0.99164	1.01964	1.0502	1.09318	1.1427
890.952	0.92242	0.99157	1.02052	1.05031	1.09367	1.14228
889.023	0.92266	0.99148	1.01933	1.05085	1.09395	1.14304
887.095	0.92298	0.99211	1.01998	1.05081	1.09388	1.14268
885.166	0.92325	0.99164	1.02005	1.05103	1.09456	1.14342
883.238	0.92345	0.99177	1.02036	1.05112	1.09396	1.14306
881.309	0.92355	0.99184	1.02025	1.05157	1.09448	1.14412
879.381	0.9237	0.99161	1.02126	1.05179	1.09415	1.14404
877.452	0.92386	0.99195	1.02135	1.05179	1.09451	1.14326
875.524	0.92397	0.99191	1.02072	1.05202	1.09479	1.14443
873.595	0.92404	0.99215	1.02086	1.05184	1.09434	1.14412
871.667	0.92393	0.9922	1.0211	1.05202	1.0941	1.1445
869.739	0.92368	0.99242	1.02146	1.05135	1.09475	1.14443
867.81	0.92338	0.9924	1.02059	1.05186	1.09461	1.14425
865.882	0.92295	0.99249	1.02099	1.05182	1.09476	1.1445
863.953	0.92267	0.99249	1.02079	1.05213	1.09443	1.14455
862.025	0.92263	0.99269	1.02103	1.05184	1.09475	1.14434
860.096	0.92282	0.99254	1.02148	1.05229	1.09451	1.14455
858.168	0.92315	0.99249	1.02065	1.0522	1.09484	1.14477
856.239	0.9235	0.99274	1.02124	1.05206	1.09443	1.14491
854.311	0.92377	0.99272	1.02072	1.05193	1.09418	1.14439
852.382	0.92396	0.99269	1.02119	1.05236	1.09403	1.14486
850.454	0.92389	0.99254	1.02036	1.05186	1.09446	1.14464
848.525	0.9236	0.99269	1.01969	1.05222	1.09451	1.14441
846.597	0.92329	0.99242	1.02151	1.05186	1.09446	1.14403
844.668	0.92306	0.99283	1.02108	1.0513	1.09425	1.14428
842.74	0.92284	0.99274	1.02068	1.05119	1.09405	1.14421
840.812	0.92264	0.99283	1.02079	1.05119	1.09421	1.14455
838.883	0.9225	0.99272	1.02045	1.05164	1.09455	1.14401
836.955	0.92248	0.99278	1.02097	1.05083	1.09398	1.14381
835.026	0.92243	0.99281	1.02041	1.05168	1.09389	1.14416
833.098	0.92234	0.99254	1.02059	1.05179	1.09461	1.14416
831.169	0.92238	0.99276	1.0205	1.05141	1.09437	1.14457
829.241	0.92253	0.99341	1.02027	1.05141	1.09403	1.14448
827.312	0.92277	0.99368	1.01957	1.05166	1.09381	1.14407
825.384	0.92303	0.99364	1.01962	1.05132	1.09405	1.1436
823.455	0.92327	0.99307	1.01993	1.05058	1.09432	1.14387
821.527	0.92344	0.99249	1.0202	1.0511	1.09394	1.14383
819.598	0.92356	0.99276	1.02014	1.05078	1.09432	1.1436
817.67	0.92372	0.99283	1.01982	1.05096	1.09398	1.14372
815.741	0.92375	0.99283	1.02014	1.0504	1.09392	1.1436
813.813	0.92373	0.99267	1.02009	1.05188	1.09374	1.14345
811.885	0.9238	0.99292	1.01933	1.05096	1.09363	1.14365
809.956	0.92393	0.99316	1.01984	1.05137	1.09394	1.14349
808.028	0.92404	0.99265	1.01982	1.05126	1.09383	1.14385
806.099	0.92418	0.99316	1.0198	1.05182	1.09423	1.14367
804.171	0.92444	0.99292	1.01984	1.05193	1.09484	1.14327
802.242	0.92463	0.99278	1.0196	1.05139	1.09473	1.14358
800.314	0.92462	0.99276	1.02005	1.05143	1.09484	1.14347
798.385	0.92458	0.99276	1.01987	1.05161	1.09536	1.14394

[truncated: 17 more sheets: Fig. 3c, Fig. 4a, Fig. 5a, Fig. 5b, Fig. 5c, Fig. 5d, Fig. 5e, Supplementary Fig. 6, Supplementary Fig. 9, Supplementary Fig. 13, Supplementary Fig. 14, Supplementary Fig. 19, Supplementary Fig. 21, Supplementary Fig. 24, Supplementary Fig. 26, Supplementary Fig. 31, Supplementary Fig. 37]
